# Supplementary material for: Visual reversals and biases while observing ambiguous spinning biological motion and rigid structure-from-motion
Source: PLoS One. 2026 Feb 24;21(2):e0343061. doi: 10.1371/journal.pone.0343061 (PMC12931747; doi:10.1371/journal.pone.0343061)
Supplement: S1 File — (CSV) [file pone.0343061.s005.csv]

id	Cylspinn NL	Cylspinn NR	Cylspinn NM	Cylspinn TL	Cylspinn TR	Cylspinn TM	Cylspinn FTV+	Cylspinn FTV-	Cylwobb NL	Cylwobb NR	Cylwobb NM	Cylwobb TL	Cylwobb TR	Cylwobb TM	Cylwobb FTV+	Cylswobb FTV-	PLWsta NL	PLWsta NR	PLWsta NM	PLWsta TL	PLWsta TR	PLWsta TM	PLWsta FTV+	PLWsta FTV-	PLW NL	PLW NR	PLW NM	PLW TL	PLW TR	PLW TM	PLW FTV+	PLW FTV-		Cyl spinn	Cyl wobb	PLW stat	PLW		2.8		FTV cylspinn	FTV cylwobb	FTV PLW rigid	FTV PLW
1	0.357142857	0.357142857	0	107.203	59.977	0	0.714285714	0	0.357142857	0	0	164.66	0	0	0.357142857	0	0.357142857	0.714285714	0	112.782	27.001	0	0.714285714	0.357142857	4.642857143	4.642857143	0	3.58	9.266	0	8.571428571	0.714285714		0.714285714	0.357142857	1.071428571	9.285714286				0.714285714	0.357142857	0.357142857	7.857142857
2	8.571428571	8.571428571	0	3.705	3.237	0	0.714285714	16.42857143	0.357142857	0	0	165.695	0	0	0.357142857	0	8.928571429	8.928571429	0	3.163	3.465	0	17.5	0.357142857	8.928571429	8.928571429	2.142857143	3.137	3.312	0.841	17.14285714	0.714285714		17.14285714	0.357142857	17.85714286	17.85714286				-15.71428571	0.357142857	17.14285714	16.42857143
3	6.428571429	6.071428571	0	6.336	3.14	0	10	2.5	0.714285714	0.714285714	0	82.453	1.123	0	0.714285714	0.714285714	7.5	7.5	0	4.489	3.467	0	13.92857143	1.071428571	8.214285714	8.571428571	0	3.579	3.398	0	16.42857143	0.357142857		12.5	1.428571429	15	16.78571429				7.5	0	12.85714286	16.07142857
4	1.071428571	0.714285714	0	51.324	6.552	0	0.357142857	1.428571429	1.428571429	1.785714286	0	10.319	25.122	0	1.428571429	1.785714286	0.714285714	0.357142857	0	78.834	9.218	0	1.071428571	0	5.357142857	5.357142857	0	7.142	4.02	0	10.35714286	0.357142857		1.785714286	3.214285714	1.071428571	10.71428571				-1.071428571	-0.357142857	1.071428571	10
5	1.428571429	1.428571429	0	30.164	10.611	0	0.714285714	2.142857143	0.357142857	0	0	164.875	0	0	0.357142857	0	1.071428571	1.071428571	0	24.008	30.873	0	1.785714286	0.357142857	1.428571429	1.785714286	0	27.775	10.586	0	2.5	0.714285714		2.857142857	0.357142857	2.142857143	3.214285714				-1.428571429	0.357142857	1.428571429	1.785714286
6	1.071428571	1.071428571	0	50.107	5.445	0	1.785714286	0.357142857	0.357142857	0.357142857	0	145.656	19.894	0	0.357142857	0.357142857	1.071428571	0.357142857	0.357142857	53.667	3.179	1.918	0.714285714	0.714285714	6.071428571	6.071428571	0	3.484	6.351	0	10.35714286	1.785714286		2.142857143	0.714285714	1.428571429	12.14285714				1.428571429	0	0	8.571428571
7	0.714285714	0	0.357142857	82.437	0	1.547	0	0.714285714	1.428571429	1.428571429	0	11.723	29.635	0	1.428571429	1.428571429	1.428571429	1.428571429	0	29.741	11.898	0	2.142857143	0.714285714	8.214285714	8.571428571	0	3.259	3.697	0	16.07142857	0.714285714		0.714285714	2.857142857	2.857142857	16.78571429				-0.714285714	0	1.428571429	15.35714286
8	0.714285714	0.357142857	0	83.203	1.402	0	0.714285714	0.357142857	0.357142857	0	0	167.531	0	0	0.357142857	0	1.428571429	1.071428571	0	39.473	3.031	0	2.5	0	3.571428571	3.571428571	0	2.317	14.379	0	3.928571429	3.214285714		1.071428571	0.357142857	2.5	7.142857143				0.357142857	0.357142857	2.5	0.714285714
9	0.357142857	0	0	167.59	0	0	0.357142857	0	1.071428571	1.071428571	0.714285714	38.298	16.114	1.988	1.071428571	1.071428571	0.714285714	0.714285714	0	24.617	58.664	0	0.714285714	0.714285714	1.428571429	1.071428571	0	28.641	17.551	0	1.785714286	0.714285714		0.357142857	2.142857143	1.428571429	2.5				0.357142857	0	0	1.071428571
10	1.071428571	0.714285714	0.357142857	43.743	15.233	1.59	0.714285714	1.071428571	0.357142857	0.357142857	0	162.539	0.938	0	0.357142857	0.357142857	0	0.357142857	0	0	165.906	0	0.357142857	0	0.357142857	0	0.714285714	7.207	0	77.922	0.357142857	0		1.785714286	0.714285714	0.357142857	0.357142857				-0.357142857	0	0.357142857	0.357142857
11	1.428571429	1.428571429	0	26.47	14.978	0	1.428571429	1.428571429	1.428571429	1.071428571	0	30.846	13.918	0	1.428571429	1.071428571	0.714285714	0.357142857	0	63.543	38.945	0	0.357142857	0.714285714	0.357142857	0.714285714	0.357142857	100.109	27.009	1.59	0	1.071428571		2.857142857	2.5	1.071428571	1.071428571				0	0.357142857	-0.357142857	-1.071428571
12	6.428571429	6.428571429	0.357142857	5.174	3.986	2.293	4.642857143	8.214285714	0.714285714	0	0.357142857	79.302	0	8.098	0.714285714	0	1.071428571	0.714285714	0.357142857	26.721	41.045	5.102	1.428571429	0.357142857	6.785714286	6.428571429	0	3.817	5.269	0	12.14285714	1.071428571		12.85714286	0.714285714	1.785714286	13.21428571				-3.571428571	0.714285714	1.071428571	11.07142857
13	0.357142857	0.357142857	0	100.617	66.457	0	0.714285714	0	0.357142857	0.357142857	0	28.222	132.727	0	0.357142857	0.357142857	1.428571429	1.785714286	0.714285714	20.23	15.022	3.72	1.428571429	1.785714286	8.214285714	8.571428571	0	3.547	3.381	0	9.285714286	7.5		0.714285714	0.714285714	3.214285714	16.78571429				0.714285714	0	-0.357142857	1.785714286
15	0.357142857	0	0	167.215	0	0	0.357142857	0	0	0.357142857	0	0	165.906	0	0	0.357142857	0.357142857	0.357142857	0	33.335	133.665	0	0	0.714285714	1.785714286	1.428571429	0	22.51	13.315	0	1.785714286	1.428571429		0.357142857	0.357142857	0.714285714	3.214285714				0.357142857	-0.357142857	-0.714285714	0.357142857
16	0	1.428571429	1.071428571	0	39.203	2.746	1.428571429	0	0.357142857	0.357142857	0	87.707	48.524	0	0.357142857	0.357142857	0.357142857	0	0	156.25	0	0	0	0.357142857	0.357142857	0.357142857	0	129.617	26.492	0	0	0.714285714		1.428571429	0.714285714	0.357142857	0.714285714				1.428571429	0	-0.357142857	-0.714285714
17	5.714285714	6.071428571	0	3.408	6.589	0	10.71428571	1.071428571	0.714285714	0.357142857	0.357142857	53.596	44.703	10.062	0.714285714	0.357142857	3.928571429	4.285714286	0.357142857	9.537	4.376	6.739	7.142857143	1.071428571	7.857142857	8.214285714	0	3.651	3.755	0	15.71428571	0.357142857		11.78571429	1.071428571	8.214285714	16.07142857				9.642857143	0.357142857	6.071428571	15.35714286
18	7.142857143	6.785714286	0	4.339	4.219	0	8.214285714	5.714285714	1.071428571	0.714285714	0.357142857	46.87	8.14	8.281	1.071428571	0.714285714	2.142857143	2.142857143	0	12.752	15.093	0	2.857142857	1.428571429	8.214285714	8.571428571	2.142857143	3.313	3.362	1.521	11.78571429	5		13.92857143	1.785714286	4.285714286	16.78571429				2.5	0.357142857	1.428571429	6.785714286
19	1.785714286	1.428571429	0	29.791	3.721	0	1.785714286	1.428571429	0.714285714	1.071428571	0	6.691	49.999	0	0.714285714	1.071428571	0	1.071428571	0.714285714	0	50.731	4.889	0.357142857	0.714285714	7.5	7.857142857	0	3.932	3.619	0	5.357142857	10		3.214285714	1.785714286	1.071428571	15.35714286				0.357142857	-0.357142857	-0.357142857	-4.642857143
20	0.714285714	0.357142857	0	78.765	9.965	0	1.071428571	0	2.857142857	3.214285714	0.357142857	9.945	9.038	2.711	2.857142857	3.214285714	1.071428571	0.714285714	0	49.498	9.359	0	1.785714286	0	1.071428571	1.071428571	0	38.735	16.208	0	0.714285714	1.428571429		1.071428571	6.071428571	1.785714286	2.142857143				1.071428571	-0.357142857	1.785714286	-0.714285714
21	4.642857143	4.642857143	0	4.785	7.958	0	1.071428571	8.214285714	0	0.357142857	0	0	163.035	0	0	0.357142857	0.357142857	0	0	165.238	0	0	0	0.357142857	6.785714286	6.428571429	0	5.056	3.879	0	7.5	5.714285714		9.285714286	0.357142857	0.357142857	13.21428571				-7.142857143	-0.357142857	-0.357142857	1.785714286
22	0.714285714	0.714285714	0	64.515	18.681	0	0.714285714	0.714285714	0.357142857	0	0	167.598	0	0	0.357142857	0	1.071428571	1.071428571	0	25.437	29.059	0	1.071428571	1.071428571	0.357142857	0.357142857	0	5.387	160.726	0	0	0.714285714		1.428571429	0.357142857	2.142857143	0.714285714				0	0.357142857	0	-0.714285714
23	2.5	2.5	1.071428571	5.456	17.848	1.327	2.857142857	2.142857143	0.357142857	0	0	166.137	0	0	0.357142857	0	0.357142857	1.071428571	0.714285714	15.726	49.104	1.965	0.357142857	1.071428571	7.142857143	5.714285714	2.5	5.328	2.931	1.893	11.07142857	1.785714286		5	0.357142857	1.428571429	12.85714286				0.714285714	0.357142857	-0.714285714	9.285714286
24	6.785714286	7.142857143	0	3.796	4.602	0	13.92857143	0	6.428571429	6.428571429	0.714285714	5.179	2.106	15.373	6.428571429	6.428571429	6.428571429	6.428571429	0	3.728	5.371	0	12.5	0.357142857	8.214285714	8.571428571	0	3.569	3.34	0	14.64285714	2.142857143		13.92857143	12.85714286	12.85714286	16.78571429				13.92857143	0	12.14285714	12.5
25	0.357142857	0.714285714	0	119.387	23.447	0	0.714285714	0.357142857	0	0.357142857	0	0	165.11	0	0	0.357142857	0	0.357142857	0	0	163.707	0	0.357142857	0	8.571428571	8.571428571	0	3.412	3.543	0	12.14285714	5		1.071428571	0.357142857	0.357142857	17.14285714				0.357142857	-0.357142857	0.357142857	7.142857143
26	1.071428571	1.071428571	0	42.152	13.696	0	0.357142857	1.785714286	1.071428571	0.357142857	0.357142857	54.037	1.731	2.949	1.071428571	0.357142857	0.714285714	0.714285714	0	55.48	27.707	0	0.357142857	1.071428571	8.571428571	8.571428571	0	3.543	3.4	0	16.78571429	0.357142857		2.142857143	1.428571429	1.428571429	17.14285714				-1.428571429	0.714285714	-0.714285714	16.42857143
27	0	0.357142857	0	0	166.343	0	0.357142857	0	1.071428571	0.714285714	0.714285714	49.981	1.803	6.388	1.071428571	0.714285714	1.071428571	1.071428571	0	40.491	14.13	0	1.428571429	0.714285714	2.142857143	2.5	0.714285714	4.829	14.986	16.197	3.571428571	1.071428571		0.357142857	1.785714286	2.142857143	4.642857143				0.357142857	0.357142857	0.714285714	2.5
28	1.071428571	0	0.714285714	45.191	0	2.996	0.357142857	0.714285714	2.142857143	2.142857143	0	8.212	19.469	0	2.142857143	2.142857143	0.357142857	0	0	165.781	0	0	0	0.357142857	0	0.357142857	0.357142857	0	76.469	81.625	0.357142857	0		1.071428571	4.285714286	0.357142857	0.357142857				-0.357142857	0	-0.357142857	0.357142857
29	2.5	2.857142857	0.357142857	5.911	15.549	0.934	3.571428571	1.785714286	1.428571429	0	1.071428571	38.002	0	4.524	1.428571429	0	0.714285714	1.071428571	0	16.333	43.93	0	1.428571429	0.357142857	0.357142857	1.071428571	0.714285714	9.922	48.126	4.774	0.714285714	0.714285714		5.357142857	1.428571429	1.785714286	1.428571429				1.785714286	1.428571429	1.071428571	0
30	0.357142857	0.714285714	0	80.953	42.888	0	0.357142857	0.714285714	0.714285714	0.714285714	0	55.201	28.307	0	0.714285714	0.714285714	0	1.071428571	0.714285714	0	54.371	0.586	0.714285714	0.357142857	0.714285714	0.714285714	0	66.953	14.654	0	0	1.428571429		1.071428571	1.428571429	1.071428571	1.428571429				-0.357142857	0	0.357142857	-1.428571429
31	1.071428571	1.071428571	0	52.771	2.965	0	1.785714286	0.357142857	1.428571429	1.071428571	0	6.638	46.954	0	1.428571429	1.071428571	0.357142857	0.357142857	0	82.528	84.09	0	0	0.714285714	7.857142857	7.857142857	0.357142857	3.525	3.958	2.058	15.35714286	0.357142857		2.142857143	2.5	0.714285714	15.71428571				1.428571429	0.357142857	-0.714285714	15
32	0.357142857	0.357142857	0	65.192	96.418	0	0	0.714285714	1.071428571	0.714285714	0.357142857	42.48	10.037	8.75	1.071428571	0.714285714	0.357142857	0	0	161.649	0	0	0.357142857	0	7.5	7.857142857	0	3.871	3.709	0	14.64285714	0.714285714		0.714285714	1.785714286	0.357142857	15.35714286				-0.714285714	0.357142857	0.357142857	13.92857143
33	0.357142857	0	0	166.051	0	0	0	0.357142857	0.357142857	0	0	166.328	0	0	0.357142857	0	0.714285714	0.714285714	0	53.445	29.836	0	0	1.428571429	0.357142857	0	0	166.797	0	0	0.357142857	0		0.357142857	0.357142857	1.428571429	0.357142857				-0.357142857	0.357142857	-1.428571429	0.357142857
34	1.071428571	1.071428571	0	25.557	28.742	0	1.785714286	0.357142857	0.714285714	1.071428571	0	77.377	4.165	0	0.714285714	1.071428571	0.714285714	0.714285714	0	48.449	34.873	0	1.428571429	0	7.857142857	7.857142857	0	3.889	3.647	0	15.71428571	0		2.142857143	1.785714286	1.428571429	15.71428571				1.428571429	-0.357142857	1.428571429	15.71428571
35	0.357142857	0	0	163.852	0	0	0	0.357142857	0.357142857	0.714285714	0	4.867	76.869	0	0.357142857	0.714285714	0.714285714	0	0.357142857	79.232	0	4.586	0.714285714	0	1.071428571	1.071428571	0	12.744	39.91	0	0.357142857	1.785714286		0.357142857	1.071428571	0.714285714	2.142857143				-0.357142857	-0.357142857	0.714285714	-1.428571429
36	1.428571429	1.428571429	0	19.443	22.208	0	1.071428571	1.785714286	0.357142857	0.714285714	0	81.153	42.47	0	0.357142857	0.714285714	1.785714286	1.428571429	0	14.985	22.51	0	1.071428571	2.142857143	1.071428571	1.071428571	0	34.149	20.544	0	1.071428571	1.071428571		2.857142857	1.071428571	3.214285714	2.142857143				-0.714285714	-0.357142857	-1.071428571	0
