# Supplementary material for: Visual reversals and biases while observing ambiguous spinning biological motion and rigid structure-from-motion
Source: PLoS One. 2026 Feb 24;21(2):e0343061. doi: 10.1371/journal.pone.0343061 (PMC12931747; doi:10.1371/journal.pone.0343061)
Supplement: S2 File — (CSV) [file pone.0343061.s006.csv]

id	Bet	Resp	Angle	FTV	Time	dTime		Angle		id	Bet	Resp	Angle	FTV	Time	dTime		Angle		PLW walk	PLW stat	Cylspinn	Cylwobb		FTV+	FTV-		0-90	0-180	0-270	90-180	180-270	270-360
1	CylWobb	-1	41	1	3929			246		1	CylWobb	-1	41	1	3929			246					246		246				0	0
1	PLWwalk	-1	79	1	1593			79		1	PLWwalk	-1	79	1	1593			79		79					79				0	0
1	PLWwalk	1	220	1	4351	2758		220		1	PLWwalk	1	220	1	4351	2758		220		220					220				0	0
1	PLWwalk	-1	72	1	64660	60309		72		1	PLWwalk	-1	72	1	64660	60309		72		72					72				0	0
1	PLWwalk	1	278	-1	68687	4027		278		1	PLWwalk	1	278	-1	68687	4027		278		278						278			0	0
1	PLWwalk	-1	69	1	85683	16996		69		1	PLWwalk	-1	69	1	85683	16996		69		69					69				0	0
1	PLWwalk	1	273	-1	89660	3977		273		1	PLWwalk	1	273	-1	89660	3977		273		273						273			0	0
1	PLWwalk	-1	64	1	92597	2937		64		1	PLWwalk	-1	64	1	92597	2937		64		64					64				0	0
1	PLWwalk	1	240	1	96019	3422		240		1	PLWwalk	1	240	1	96019	3422		240		240					240				0	0
1	PLWwalk	-1	60	1	99527	3508		60		1	PLWwalk	-1	60	1	99527	3508		60		60					60				0	0
1	PLWwalk	1	264	1	103507	3980		264		1	PLWwalk	1	264	1	103507	3980		264		264					264				0	0
1	PLWwalk	-1	38	1	113156	9649		38		1	PLWwalk	-1	38	1	113156	9649		38		38					38				0	0
1	PLWwalk	1	218	1	116671	3515		218		1	PLWwalk	1	218	1	116671	3515		218		218					218				0	0
1	PLWwalk	-1	21	1	119855	3184		21		1	PLWwalk	-1	21	1	119855	3184		21		21					21				0	0
1	PLWwalk	1	230	1	123925	4070		230		1	PLWwalk	1	230	1	123925	4070		230		230					230				0	0
1	PLWwalk	-1	40	1	127250	3325		40		1	PLWwalk	-1	40	1	127250	3325		40		40					40				0	0
1	PLWwalk	1	220	1	130765	3515		220		1	PLWwalk	1	220	1	130765	3515		220		220					220				0	0
1	PLWwalk	-1	60	1	134648	3883		60		1	PLWwalk	-1	60	1	134648	3883		60		60					60				0	0
1	PLWwalk	1	228	1	137925	3277		228		1	PLWwalk	1	228	1	137925	3277		228		228					228				0	0
1	PLWwalk	-1	43	1	141343	3418		43		1	PLWwalk	-1	43	1	141343	3418		43		43					43				0	0
1	PLWwalk	1	213	1	144667	3324		213		1	PLWwalk	1	213	1	144667	3324		213		213					213				0	0
1	PLWwalk	-1	33	1	148183	3516		33		1	PLWwalk	-1	33	1	148183	3516		33		33					33				0	0
1	PLWwalk	1	220	1	151839	3656		220		1	PLWwalk	1	220	1	151839	3656		220		220					220				0	0
1	PLWwalk	-1	43	1	155398	3559		43		1	PLWwalk	-1	43	1	155398	3559		43		43					43				0	0
1	PLWwalk	1	211	1	158671	3273		211		1	PLWwalk	1	211	1	158671	3273		211		211					211				0	0
1	PLWwalk	-1	36	1	162281	3610		36		1	PLWwalk	-1	36	1	162281	3610		36		36					36				0	0
1	PLWwalk	1	228	1	166027	3746		228		1	PLWwalk	1	228	1	166027	3746		228		228					228				0	0
1	PLWstat	1	91	1	1824			91		1	PLWstat	1	91	1	1824			91			91				91				0	0
1	PLWstat	-1	328	1	27546	25722		328		1	PLWstat	-1	328	1	27546	25722		328			328				328				0	0
1	PLWstat	1	350	-1	140328	112782		350		1	PLWstat	1	350	-1	140328	112782		350			350					350			0	0
1	CylSpinn	-1	69	1	1402			69		1	CylSpinn	-1	69	1	1402			69				69			69			1	69	69
1	CylSpinn	1	165	1	108605	107203		165		1	CylSpinn	1	165	1	108605	107203		165				165			165				165	165	1
2	CylWobb	-1	13	1	2906			78		2	CylWobb	-1	13	1	2906			78					78		78				0	0
2	PLWwalk	-1	115	-1	2296			115		2	PLWwalk	-1	115	-1	2296			115		115						115			0	0
2	PLWwalk	1	240	1	4730	2434		240		2	PLWwalk	1	240	1	4730	2434		240		240					240				0	0
2	PLWwalk	-1	52	1	8101	3371		52		2	PLWwalk	-1	52	1	8101	3371		52		52					52				0	0
2	PLWwalk	0	180	0	10582	2481		180		2	PLWwalk	0	180	0	10582	2481		180		180									0	0
2	PLWwalk	1	220	1	11378	796		220		2	PLWwalk	1	220	1	11378	796		220		220					220				0	0
2	PLWwalk	0	345	0	13812	2434		345		2	PLWwalk	0	345	0	13812	2434		345		345									0	0
2	PLWwalk	-1	38	1	14843	1031		38		2	PLWwalk	-1	38	1	14843	1031		38		38					38				0	0
2	PLWwalk	1	199	1	17984	3141		199		2	PLWwalk	1	199	1	17984	3141		199		199					199				0	0
2	PLWwalk	-1	38	1	21867	3883		38		2	PLWwalk	-1	38	1	21867	3883		38		38					38				0	0
2	PLWwalk	1	220	1	25425	3558		220		2	PLWwalk	1	220	1	25425	3558		220		220					220				0	0
2	PLWwalk	-1	45	1	29035	3610		45		2	PLWwalk	-1	45	1	29035	3610		45		45					45				0	0
2	PLWwalk	1	194	1	31933	2898		194		2	PLWwalk	1	194	1	31933	2898		194		194					194				0	0
2	PLWwalk	0	357	0	35121	3188		357		2	PLWwalk	0	357	0	35121	3188		357		357									0	0
2	PLWwalk	-1	45	1	36054	933		45		2	PLWwalk	-1	45	1	36054	933		45		45					45				0	0
2	PLWwalk	0	189	0	38867	2813		189		2	PLWwalk	0	189	0	38867	2813		189		189									0	0
2	PLWwalk	1	208	1	39238	371		208		2	PLWwalk	1	208	1	39238	371		208		208					208				0	0
2	PLWwalk	-1	321	1	41441	2203		321		2	PLWwalk	-1	321	1	41441	2203		321		321					321				0	0
2	PLWwalk	1	199	1	46074	4633		199		2	PLWwalk	1	199	1	46074	4633		199		199					199				0	0
2	PLWwalk	-1	31	1	49820	3746		31		2	PLWwalk	-1	31	1	49820	3746		31		31					31				0	0
2	PLWwalk	1	192	1	52957	3137		192		2	PLWwalk	1	192	1	52957	3137		192		192					192				0	0
2	PLWwalk	-1	48	1	57167	4210		48		2	PLWwalk	-1	48	1	57167	4210		48		48					48				0	0
2	PLWwalk	1	187	1	59886	2719		187		2	PLWwalk	1	187	1	59886	2719		187		187					187				0	0
2	PLWwalk	0	340	0	62882	2996		340		2	PLWwalk	0	340	0	62882	2996		340		340									0	0
2	PLWwalk	-1	48	1	64195	1313		48		2	PLWwalk	-1	48	1	64195	1313		48		48					48				0	0
2	PLWwalk	1	213	1	67425	3230		213		2	PLWwalk	1	213	1	67425	3230		213		213					213				0	0
2	PLWwalk	-1	31	1	70890	3465		31		2	PLWwalk	-1	31	1	70890	3465		31		31					31				0	0
2	PLWwalk	1	175	1	73703	2813		175		2	PLWwalk	1	175	1	73703	2813		175		175					175				0	0
2	PLWwalk	-1	357	1	77261	3558		357		2	PLWwalk	-1	357	1	77261	3558		357		357					357				0	0
2	PLWwalk	1	199	1	81195	3934		199		2	PLWwalk	1	199	1	81195	3934		199		199					199				0	0
2	PLWwalk	-1	36	1	85031	3836		36		2	PLWwalk	-1	36	1	85031	3836		36		36					36				0	0
2	PLWwalk	1	184	1	87937	2906		184		2	PLWwalk	1	184	1	87937	2906		184		184					184				0	0
2	PLWwalk	-1	28	1	91914	3977		28		2	PLWwalk	-1	28	1	91914	3977		28		28					28				0	0
2	PLWwalk	1	196	1	95191	3277		196		2	PLWwalk	1	196	1	95191	3277		196		196					196				0	0
2	PLWwalk	-1	33	1	99031	3840		33		2	PLWwalk	-1	33	1	99031	3840		33		33					33				0	0
2	PLWwalk	1	192	1	102121	3090		192		2	PLWwalk	1	192	1	102121	3090		192		192					192				0	0
2	PLWwalk	-1	0	1	105398	3277		0		2	PLWwalk	-1	0	1	105398	3277		0		0					0				0	0
2	PLWwalk	1	184	1	109003	3605		184		2	PLWwalk	1	184	1	109003	3605		184		184					184				0	0
2	PLWwalk	-1	340	1	112046	3043		340		2	PLWwalk	-1	340	1	112046	3043		340		340					340				0	0
2	PLWwalk	0	201	0	116355	4309		201		2	PLWwalk	0	201	0	116355	4309		201		201									0	0
2	PLWwalk	1	232	1	116960	605		232		2	PLWwalk	1	232	1	116960	605		232		232					232				0	0
2	PLWwalk	-1	331	1	118882	1922		331		2	PLWwalk	-1	331	1	118882	1922		331		331					331				0	0
2	PLWwalk	1	355	-1	119351	469		355		2	PLWwalk	1	355	-1	119351	469		355		355						355			0	0
2	PLWwalk	-1	67	1	120753	1402		67		2	PLWwalk	-1	67	1	120753	1402		67		67					67				0	0
2	PLWwalk	1	189	1	123144	2391		189		2	PLWwalk	1	189	1	123144	2391		189		189					189				0	0
2	PLWwalk	-1	33	1	127121	3977		33		2	PLWwalk	-1	33	1	127121	3977		33		33					33				0	0
2	PLWwalk	1	237	1	131101	3980		237		2	PLWwalk	1	237	1	131101	3980		237		237					237				0	0
2	PLWwalk	-1	33	1	134148	3047		33		2	PLWwalk	-1	33	1	134148	3047		33		33					33				0	0
2	PLWwalk	1	218	1	137750	3602		218		2	PLWwalk	1	218	1	137750	3602		218		218					218				0	0
2	PLWwalk	-1	36	1	141214	3464		36		2	PLWwalk	-1	36	1	141214	3464		36		36					36				0	0
2	PLWwalk	1	180	1	144027	2813		180		2	PLWwalk	1	180	1	144027	2813		180		180					180				0	0
2	PLWwalk	-1	21	1	147957	3930		21		2	PLWwalk	-1	21	1	147957	3930		21		21					21				0	0
2	PLWwalk	1	182	1	151093	3136		182		2	PLWwalk	1	182	1	151093	3136		182		182					182				0	0
2	PLWwalk	-1	338	1	154136	3043		338		2	PLWwalk	-1	338	1	154136	3043		338		338					338				0	0
2	PLWwalk	1	187	1	158210	4074		187		2	PLWwalk	1	187	1	158210	4074		187		187					187				0	0
2	PLWwalk	-1	43	1	162421	4211		43		2	PLWwalk	-1	43	1	162421	4211		43		43					43				0	0
2	PLWwalk	1	196	1	165421	3000		196		2	PLWwalk	1	196	1	165421	3000		196		196					196				0	0
2	PLWstat	1	144	1	2855			144		2	PLWstat	1	144	1	2855			144			144				144				0	0
2	PLWstat	-1	52	1	8097	5242		52		2	PLWstat	-1	52	1	8097	5242		52			52				52				0	0
2	PLWstat	1	194	1	10863	2766		194		2	PLWstat	1	194	1	10863	2766		194			194				194				0	0
2	PLWstat	-1	16	1	14417	3554		16		2	PLWstat	-1	16	1	14417	3554		16			16				16				0	0
2	PLWstat	1	218	1	18351	3934		218		2	PLWstat	1	218	1	18351	3934		218			218				218				0	0
2	PLWstat	-1	36	1	21816	3465		36		2	PLWstat	-1	36	1	21816	3465		36			36				36				0	0
2	PLWstat	1	211	1	25234	3418		211		2	PLWstat	1	211	1	25234	3418		211			211				211				0	0
2	PLWstat	-1	36	1	28839	3605		36		2	PLWstat	-1	36	1	28839	3605		36			36				36				0	0
2	PLWstat	1	201	1	32070	3231		201		2	PLWstat	1	201	1	32070	3231		201			201				201				0	0
2	PLWstat	-1	7	1	35300	3230		7		2	PLWstat	-1	7	1	35300	3230		7			7				7				0	0
2	PLWstat	1	141	1	37925	2625		141		2	PLWstat	1	141	1	37925	2625		141			141				141				0	0
2	PLWstat	-1	328	1	41578	3653		328		2	PLWstat	-1	328	1	41578	3653		328			328				328				0	0
2	PLWstat	1	187	1	45839	4261		187		2	PLWstat	1	187	1	45839	4261		187			187				187				0	0
2	PLWstat	-1	38	1	49960	4121		38		2	PLWstat	-1	38	1	49960	4121		38			38				38				0	0
2	PLWstat	1	223	1	53562	3602		223		2	PLWstat	1	223	1	53562	3602		223			223				223				0	0
2	PLWstat	-1	26	1	56746	3184		26		2	PLWstat	-1	26	1	56746	3184		26			26				26				0	0
2	PLWstat	1	192	1	59980	3234		192		2	PLWstat	1	192	1	59980	3234		192			192				192				0	0
2	PLWstat	-1	350	1	63066	3086		350		2	PLWstat	-1	350	1	63066	3086		350			350				350				0	0
2	PLWstat	1	163	1	66437	3371		163		2	PLWstat	1	163	1	66437	3371		163			163				163				0	0
2	PLWstat	-1	336	1	69796	3359		336		2	PLWstat	-1	336	1	69796	3359		336			336				336				0	0
2	PLWstat	1	201	1	74199	4403		201		2	PLWstat	1	201	1	74199	4403		201			201				201				0	0
2	PLWstat	-1	348	1	77054	2855		348		2	PLWstat	-1	348	1	77054	2855		348			348				348				0	0
2	PLWstat	1	175	1	80707	3653		175		2	PLWstat	1	175	1	80707	3653		175			175				175				0	0
2	PLWstat	-1	52	1	85343	4636		52		2	PLWstat	-1	52	1	85343	4636		52			52				52				0	0
2	PLWstat	1	194	1	88105	2762		194		2	PLWstat	1	194	1	88105	2762		194			194				194				0	0
2	PLWstat	-1	319	1	90539	2434		319		2	PLWstat	-1	319	1	90539	2434		319			319				319				0	0
2	PLWstat	1	134	1	93957	3418		134		2	PLWstat	1	134	1	93957	3418		134			134				134				0	0
2	PLWstat	-1	312	1	97421	3464		312		2	PLWstat	-1	312	1	97421	3464		312			312				312				0	0
2	PLWstat	1	139	1	101074	3653		139		2	PLWstat	1	139	1	101074	3653		139			139				139				0	0
2	PLWstat	-1	355	1	105289	4215		355		2	PLWstat	-1	355	1	105289	4215		355			355				355				0	0
2	PLWstat	1	192	1	109125	3836		192		2	PLWstat	1	192	1	109125	3836		192			192				192				0	0
2	PLWstat	-1	328	1	111796	2671		328		2	PLWstat	-1	328	1	111796	2671		328			328				328				0	0
2	PLWstat	1	141	1	115167	3371		141		2	PLWstat	1	141	1	115167	3371		141			141				141				0	0
2	PLWstat	-1	345	1	119144	3977		345		2	PLWstat	-1	345	1	119144	3977		345			345				345				0	0
2	PLWstat	1	148	1	122328	3184		148		2	PLWstat	1	148	1	122328	3184		148			148				148				0	0
2	PLWstat	-1	321	1	125703	3375		321		2	PLWstat	-1	321	1	125703	3375		321			321				321				0	0
2	PLWstat	1	112	1	128648	2945		112		2	PLWstat	1	112	1	128648	2945		112			112				112				0	0
2	PLWstat	-1	331	1	132910	4262		331		2	PLWstat	-1	331	1	132910	4262		331			331				331				0	0
2	PLWstat	1	120	1	135812	2902		120		2	PLWstat	1	120	1	135812	2902		120			120				120				0	0
2	PLWstat	-1	307	1	139464	3652		307		2	PLWstat	-1	307	1	139464	3652		307			307				307				0	0
2	PLWstat	1	120	1	142835	3371		120		2	PLWstat	1	120	1	142835	3371		120			120				120				0	0
2	PLWstat	-1	283	1	146019	3184		283		2	PLWstat	-1	283	1	146019	3184		283			283				283				0	0
2	PLWstat	1	328	-1	146910	891		328		2	PLWstat	1	328	-1	146910	891		328			328					328			0	0
2	PLWstat	-1	43	1	148359	1449		43		2	PLWstat	-1	43	1	148359	1449		43			43				43				0	0
2	PLWstat	1	204	1	151496	3137		204		2	PLWstat	1	204	1	151496	3137		204			204				204				0	0
2	PLWstat	-1	14	1	154820	3324		14		2	PLWstat	-1	14	1	154820	3324		14			14				14				0	0
2	PLWstat	1	170	1	157863	3043		170		2	PLWstat	1	170	1	157863	3043		170			170				170				0	0
2	PLWstat	-1	314	1	160675	2812		314		2	PLWstat	-1	314	1	160675	2812		314			314				314				0	0
2	PLWstat	1	120	1	163906	3231		120		2	PLWstat	1	120	1	163906	3231		120			120				120				0	0
2	PLWstat	-1	316	1	167746	3840		316		2	PLWstat	-1	316	1	167746	3840		316			316				316				0	0
2	CylSpinn	1	98	1	1964			98		2	CylSpinn	1	98	1	1964			98				98			98				98	98	1
2	CylSpinn	-1	266	-1	5242	3278		266		2	CylSpinn	-1	266	-1	5242	3278		266				266				266			0	266		266
2	CylSpinn	1	124	1	9503	4261		124		2	CylSpinn	1	124	1	9503	4261		124				124			124				124	124	1
2	CylSpinn	-1	247	-1	11890	2387		247		2	CylSpinn	-1	247	-1	11890	2387		247				247				247			0	247		247
2	CylSpinn	1	60	-1	15261	3371		60		2	CylSpinn	1	60	-1	15261	3371		60				60				60		1	60	60
2	CylSpinn	-1	206	-1	18117	2856		206		2	CylSpinn	-1	206	-1	18117	2856		206				206				206			0	206		206
2	CylSpinn	1	43	-1	21957	3840		43		2	CylSpinn	1	43	-1	21957	3840		43				43				43		1	43	43
2	CylSpinn	-1	189	-1	24812	2855		189		2	CylSpinn	-1	189	-1	24812	2855		189				189				189			0	189		189
2	CylSpinn	1	21	-1	28558	3746		21		2	CylSpinn	1	21	-1	28558	3746		21				21				21		1	21	21
2	CylSpinn	-1	206	-1	32164	3606		206		2	CylSpinn	-1	206	-1	32164	3606		206				206				206			0	206		206
2	CylSpinn	1	9	-1	35351	3187		9		2	CylSpinn	1	9	-1	35351	3187		9				9				9		1	9	9
2	CylSpinn	-1	213	-1	39328	3977		213		2	CylSpinn	-1	213	-1	39328	3977		213				213				213			0	213		213
2	CylSpinn	1	33	-1	42843	3515		33		2	CylSpinn	1	33	-1	42843	3515		33				33				33		1	33	33
2	CylSpinn	-1	172	-1	45554	2711		172		2	CylSpinn	-1	172	-1	45554	2711		172				172				172			172	172	1
2	CylSpinn	1	326	-1	48554	3000		326		2	CylSpinn	1	326	-1	48554	3000		326				326				326			0	0			1
2	CylSpinn	-1	165	-1	52437	3883		165		2	CylSpinn	-1	165	-1	52437	3883		165				165				165			165	165	1
2	CylSpinn	1	16	-1	56558	4121		16		2	CylSpinn	1	16	-1	56558	4121		16				16				16		1	16	16
2	CylSpinn	-1	204	-1	60210	3652		204		2	CylSpinn	-1	204	-1	60210	3652		204				204				204			0	204		204
2	CylSpinn	1	33	-1	63910	3700		33		2	CylSpinn	1	33	-1	63910	3700		33				33				33		1	33	33
2	CylSpinn	-1	208	-1	67324	3414		208		2	CylSpinn	-1	208	-1	67324	3414		208				208				208			0	208		208
2	CylSpinn	1	43	-1	71121	3797		43		2	CylSpinn	1	43	-1	71121	3797		43				43				43		1	43	43
2	CylSpinn	-1	196	-1	74121	3000		196		2	CylSpinn	-1	196	-1	74121	3000		196				196				196			0	196		196
2	CylSpinn	1	33	-1	77960	3839		33		2	CylSpinn	1	33	-1	77960	3839		33				33				33		1	33	33
2	CylSpinn	-1	216	-1	81519	3559		216		2	CylSpinn	-1	216	-1	81519	3559		216				216				216			0	216		216
2	CylSpinn	1	57	-1	85449	3930		57		2	CylSpinn	1	57	-1	85449	3930		57				57				57		1	57	57
2	CylSpinn	-1	194	-1	88121	2672		194		2	CylSpinn	-1	194	-1	88121	2672		194				194				194			0	194		194
2	CylSpinn	1	19	-1	91722	3601		19		2	CylSpinn	1	19	-1	91722	3601		19				19				19		1	19	19
2	CylSpinn	-1	187	-1	95000	3278		187		2	CylSpinn	-1	187	-1	95000	3278		187				187				187			0	187		187
2	CylSpinn	1	31	-1	98980	3980		31		2	CylSpinn	1	31	-1	98980	3980		31				31				31		1	31	31
2	CylSpinn	-1	163	-1	101554	2574		163		2	CylSpinn	-1	163	-1	101554	2574		163				163				163			163	163	1
2	CylSpinn	1	45	-1	106285	4731		45		2	CylSpinn	1	45	-1	106285	4731		45				45				45		1	45	45
2	CylSpinn	-1	208	-1	109468	3183		208		2	CylSpinn	-1	208	-1	109468	3183		208				208				208			0	208		208
2	CylSpinn	1	4	-1	112511	3043		4		2	CylSpinn	1	4	-1	112511	3043		4				4				4		1	4	4
2	CylSpinn	-1	194	-1	116210	3699		194		2	CylSpinn	-1	194	-1	116210	3699		194				194				194			0	194		194
2	CylSpinn	1	21	-1	119863	3653		21		2	CylSpinn	1	21	-1	119863	3653		21				21				21		1	21	21
2	CylSpinn	-1	223	-1	123796	3933		223		2	CylSpinn	-1	223	-1	123796	3933		223				223				223			0	223		223
2	CylSpinn	1	31	-1	127070	3274		31		2	CylSpinn	1	31	-1	127070	3274		31				31				31		1	31	31
2	CylSpinn	-1	252	-1	131378	4308		252		2	CylSpinn	-1	252	-1	131378	4308		252				252				252			0	252		252
2	CylSpinn	1	33	-1	134144	2766		33		2	CylSpinn	1	33	-1	134144	2766		33				33				33		1	33	33
2	CylSpinn	-1	196	-1	137324	3180		196		2	CylSpinn	-1	196	-1	137324	3180		196				196				196			0	196		196
2	CylSpinn	1	43	-1	141351	4027		43		2	CylSpinn	1	43	-1	141351	4027		43				43				43		1	43	43
2	CylSpinn	-1	213	-1	144675	3324		213		2	CylSpinn	-1	213	-1	144675	3324		213				213				213			0	213		213
2	CylSpinn	1	67	-1	148843	4168		67		2	CylSpinn	1	67	-1	148843	4168		67				67				67		1	67	67
2	CylSpinn	-1	223	-1	151886	3043		223		2	CylSpinn	-1	223	-1	151886	3043		223				223				223			0	223		223
2	CylSpinn	1	76	-1	156054	4168		76		2	CylSpinn	1	76	-1	156054	4168		76				76				76		1	76	76
2	CylSpinn	-1	194	-1	158347	2293		194		2	CylSpinn	-1	194	-1	158347	2293		194				194				194			0	194		194
2	CylSpinn	1	36	-1	162281	3934		36		2	CylSpinn	1	36	-1	162281	3934		36				36				36		1	36	36
2	CylSpinn	-1	192	-1	165324	3043		192		2	CylSpinn	-1	192	-1	165324	3043		192				192				192			0	192		192
3	PLWwalk	1	237	1	4679			237		3	PLWwalk	1	237	1	4679			237		237					237				0	0
3	PLWwalk	-1	50	1	8054	3375		50		3	PLWwalk	-1	50	1	8054	3375		50		50					50				0	0
3	PLWwalk	1	264	1	12218	4164		264		3	PLWwalk	1	264	1	12218	4164		264		264					264				0	0
3	PLWwalk	-1	79	1	15636	3418		79		3	PLWwalk	-1	79	1	15636	3418		79		79					79				0	0
3	PLWwalk	1	240	1	18773	3137		240		3	PLWwalk	1	240	1	18773	3137		240		240					240				0	0
3	PLWwalk	-1	55	1	22191	3418		55		3	PLWwalk	-1	55	1	22191	3418		55		55					55				0	0
3	PLWwalk	1	244	1	25890	3699		244		3	PLWwalk	1	244	1	25890	3699		244		244					244				0	0
3	PLWwalk	-1	14	1	28421	2531		14		3	PLWwalk	-1	14	1	28421	2531		14		14					14				0	0
3	PLWwalk	1	199	1	32027	3606		199		3	PLWwalk	1	199	1	32027	3606		199		199					199				0	0
3	PLWwalk	-1	40	1	35957	3930		40		3	PLWwalk	-1	40	1	35957	3930		40		40					40				0	0
3	PLWwalk	1	237	1	39800	3843		237		3	PLWwalk	1	237	1	39800	3843		237		237					237				0	0
3	PLWwalk	-1	38	1	42937	3137		38		3	PLWwalk	-1	38	1	42937	3137		38		38					38				0	0
3	PLWwalk	1	218	1	46449	3512		218		3	PLWwalk	1	218	1	46449	3512		218		218					218				0	0
3	PLWwalk	-1	36	1	49914	3465		36		3	PLWwalk	-1	36	1	49914	3465		36		36					36				0	0
3	PLWwalk	1	237	1	53843	3929		237		3	PLWwalk	1	237	1	53843	3929		237		237					237				0	0
3	PLWwalk	-1	62	1	57449	3606		62		3	PLWwalk	-1	62	1	57449	3606		62		62					62				0	0
3	PLWwalk	1	244	1	60992	3543		244		3	PLWwalk	1	244	1	60992	3543		244		244					244				0	0
3	PLWwalk	-1	74	1	64691	3699		74		3	PLWwalk	-1	74	1	64691	3699		74		74					74				0	0
3	PLWwalk	1	240	1	67921	3230		240		3	PLWwalk	1	240	1	67921	3230		240		240					240				0	0
3	PLWwalk	-1	55	1	71339	3418		55		3	PLWwalk	-1	55	1	71339	3418		55		55					55				0	0
3	PLWwalk	1	237	1	74902	3563		237		3	PLWwalk	1	237	1	74902	3563		237		237					237				0	0
3	PLWwalk	-1	50	1	78277	3375		50		3	PLWwalk	-1	50	1	78277	3375		50		50					50				0	0
3	PLWwalk	1	247	1	82113	3836		247		3	PLWwalk	1	247	1	82113	3836		247		247					247				0	0
3	PLWwalk	-1	40	1	85109	2996		40		3	PLWwalk	-1	40	1	85109	2996		40		40					40				0	0
3	PLWwalk	1	237	1	88949	3840		237		3	PLWwalk	1	237	1	88949	3840		237		237					237				0	0
3	PLWwalk	-1	45	1	92226	3277		45		3	PLWwalk	-1	45	1	92226	3277		45		45					45				0	0
3	PLWwalk	1	254	1	96300	4074		254		3	PLWwalk	1	254	1	96300	4074		254		254					254				0	0
3	PLWwalk	-1	72	1	99765	3465		72		3	PLWwalk	-1	72	1	99765	3465		72		72					72				0	0
3	PLWwalk	1	256	1	103371	3606		256		3	PLWwalk	1	256	1	103371	3606		256		256					256				0	0
3	PLWwalk	-1	55	1	106460	3089		55		3	PLWwalk	-1	55	1	106460	3089		55		55					55				0	0
3	PLWwalk	1	249	1	110253	3793		249		3	PLWwalk	1	249	1	110253	3793		249		249					249				0	0
3	PLWwalk	-1	43	1	113250	2997		43		3	PLWwalk	-1	43	1	113250	2997		43		43					43				0	0
3	PLWwalk	1	247	1	117226	3976		247		3	PLWwalk	1	247	1	117226	3976		247		247					247				0	0
3	PLWwalk	-1	50	1	120414	3188		50		3	PLWwalk	-1	50	1	120414	3188		50		50					50				0	0
3	PLWwalk	1	201	1	123363	2949		201		3	PLWwalk	1	201	1	123363	2949		201		201					201				0	0
3	PLWwalk	-1	76	1	127953	4590		76		3	PLWwalk	-1	76	1	127953	4590		76		76					76				0	0
3	PLWwalk	1	228	1	130902	2949		228		3	PLWwalk	1	228	1	130902	2949		228		228					228				0	0
3	PLWwalk	-1	26	1	133992	3090		26		3	PLWwalk	-1	26	1	133992	3090		26		26					26				0	0
3	PLWwalk	1	160	1	136613	2621		160		3	PLWwalk	1	160	1	136613	2621		160		160					160				0	0
3	PLWwalk	-1	26	1	141011	4398		26		3	PLWwalk	-1	26	1	141011	4398		26		26					26				0	0
3	PLWwalk	1	232	1	145039	4028		232		3	PLWwalk	1	232	1	145039	4028		232		232					232				0	0
3	PLWwalk	-1	31	1	148132	3093		31		3	PLWwalk	-1	31	1	148132	3093		31		31					31				0	0
3	PLWwalk	1	230	1	152015	3883		230		3	PLWwalk	1	230	1	152015	3883		230		230					230				0	0
3	PLWwalk	-1	98	-1	156464	4449		98		3	PLWwalk	-1	98	-1	156464	4449		98		98						98			0	0
3	PLWwalk	1	237	1	159179	2715		237		3	PLWwalk	1	237	1	159179	2715		237		237					237				0	0
3	PLWwalk	-1	45	1	162457	3278		45		3	PLWwalk	-1	45	1	162457	3278		45		45					45				0	0
3	PLWwalk	1	242	1	166296	3839		242		3	PLWwalk	1	242	1	166296	3839		242		242					242				0	0
3	CylWobb	-1	37	1	1449			222		3	CylWobb	-1	37	1	1449			222					222		222				0	0
3	CylWobb	1	30	-1	47992	46543		180		3	CylWobb	1	30	-1	47992	46543		180					180			180			0	0
3	CylWobb	-1	18	1	49910	1918		108		3	CylWobb	-1	18	1	49910	1918		108					108		108				0	0
3	CylWobb	1	54	-1	168273	118363		324		3	CylWobb	1	54	-1	168273	118363		324					324			324			0	0
3	CylSpinn	-1	57	1	1167			57		3	CylSpinn	-1	57	1	1167			57				57			57			1	57	57
3	CylSpinn	1	201	1	46117	44950		201		3	CylSpinn	1	201	1	46117	44950		201				201			201				0	201		201
3	CylSpinn	-1	338	1	48789	2672		338		3	CylSpinn	-1	338	1	48789	2672		338				338			338				0	0			1
3	CylSpinn	1	170	1	52535	3746		170		3	CylSpinn	1	170	1	52535	3746		170				170			170				170	170	1
3	CylSpinn	-1	0	1	56230	3695		0		3	CylSpinn	-1	0	1	56230	3695		0				0			0			1	0	0
3	CylSpinn	1	175	1	59648	3418		175		3	CylSpinn	1	175	1	59648	3418		175				175			175				175	175	1
3	CylSpinn	-1	348	1	63019	3371		348		3	CylSpinn	-1	348	1	63019	3371		348				348			348				0	0			1
3	CylSpinn	1	192	1	74023	11004		192		3	CylSpinn	1	192	1	74023	11004		192				192			192				0	192		192
3	CylSpinn	-1	295	1	76035	2012		295		3	CylSpinn	-1	295	1	76035	2012		295				295			295				0	0			1
3	CylSpinn	1	93	1	79125	3090		93		3	CylSpinn	1	93	1	79125	3090		93				93			93				93	93	1
3	CylSpinn	-1	295	1	83062	3937		295		3	CylSpinn	-1	295	1	83062	3937		295				295			295				0	0			1
3	CylSpinn	1	105	1	86382	3320		105		3	CylSpinn	1	105	1	86382	3320		105				105			105				105	105	1
3	CylSpinn	-1	268	-1	89570	3188		268		3	CylSpinn	-1	268	-1	89570	3188		268				268				268			0	268		268
3	CylSpinn	1	132	1	93921	4351		132		3	CylSpinn	1	132	1	93921	4351		132				132			132				132	132	1
3	CylSpinn	-1	302	1	97246	3325		302		3	CylSpinn	-1	302	1	97246	3325		302				302			302				0	0			1
3	CylSpinn	1	108	1	100476	3230		108		3	CylSpinn	1	108	1	100476	3230		108				108			108				108	108	1
3	CylSpinn	-1	295	1	104128	3652		295		3	CylSpinn	-1	295	1	104128	3652		295				295			295				0	0			1
3	CylSpinn	1	117	1	107691	3563		117		3	CylSpinn	1	117	1	107691	3563		117				117			117				117	117	1
3	CylSpinn	-1	300	1	111246	3555		300		3	CylSpinn	-1	300	1	111246	3555		300				300			300				0	0			1
3	CylSpinn	1	129	1	114945	3699		129		3	CylSpinn	1	129	1	114945	3699		129				129			129				129	129	1
3	CylSpinn	-1	261	-1	117523	2578		261		3	CylSpinn	-1	261	-1	117523	2578		261				261				261			0	261		261
3	CylSpinn	1	139	1	122160	4637		139		3	CylSpinn	1	139	1	122160	4637		139				139			139				139	139	1
3	CylSpinn	-1	264	-1	124593	2433		264		3	CylSpinn	-1	264	-1	124593	2433		264				264				264			0	264		264
3	CylSpinn	1	93	1	128292	3699		93		3	CylSpinn	1	93	1	128292	3699		93				93			93				93	93	1
3	CylSpinn	-1	232	-1	131007	2715		232		3	CylSpinn	-1	232	-1	131007	2715		232				232				232			0	232		232
3	CylSpinn	1	84	-1	135128	4121		84		3	CylSpinn	1	84	-1	135128	4121		84				84				84		1	84	84
3	CylSpinn	-1	252	-1	138406	3278		252		3	CylSpinn	-1	252	-1	138406	3278		252				252				252			0	252		252
3	CylSpinn	1	96	1	142386	3980		96		3	CylSpinn	1	96	1	142386	3980		96				96			96				96	96	1
3	CylSpinn	-1	271	1	145804	3418		271		3	CylSpinn	-1	271	1	145804	3418		271				271			271				0	0			1
3	CylSpinn	1	91	1	149316	3512		91		3	CylSpinn	1	91	1	149316	3512		91				91			91				91	91	1
3	CylSpinn	-1	268	-1	152781	3465		268		3	CylSpinn	-1	268	-1	152781	3465		268				268				268			0	268		268
3	CylSpinn	1	129	1	157085	4304		129		3	CylSpinn	1	129	1	157085	4304		129				129			129				129	129	1
3	CylSpinn	-1	283	1	160082	2997		283		3	CylSpinn	-1	283	1	160082	2997		283				283			283				0	0			1
3	CylSpinn	1	112	1	163781	3699		112		3	CylSpinn	1	112	1	163781	3699		112				112			112				112	112	1
3	CylSpinn	-1	271	1	166871	3090		271		3	CylSpinn	-1	271	1	166871	3090		271				271			271				0	0			1
3	PLWstat	-1	74	1	1500			74		3	PLWstat	-1	74	1	1500			74			74				74				0	0
3	PLWstat	1	271	-1	5339	3839		271		3	PLWstat	1	271	-1	5339	3839		271			271					271			0	0
3	PLWstat	-1	60	1	8242	2903		60		3	PLWstat	-1	60	1	8242	2903		60			60				60				0	0
3	PLWstat	1	240	1	11750	3508		240		3	PLWstat	1	240	1	11750	3508		240			240				240				0	0
3	PLWstat	-1	67	1	15406	3656		67		3	PLWstat	-1	67	1	15406	3656		67			67				67				0	0
3	PLWstat	1	232	1	18636	3230		232		3	PLWstat	1	232	1	18636	3230		232			232				232				0	0
3	PLWstat	-1	50	1	22097	3461		50		3	PLWstat	-1	50	1	22097	3461		50			50				50				0	0
3	PLWstat	1	256	1	26125	4028		256		3	PLWstat	1	256	1	26125	4028		256			256				256				0	0
3	PLWstat	-1	64	1	29402	3277		64		3	PLWstat	-1	64	1	29402	3277		64			64				64				0	0
3	PLWstat	1	242	1	32867	3465		242		3	PLWstat	1	242	1	32867	3465		242			242				242				0	0
3	PLWstat	-1	40	1	35960	3093		40		3	PLWstat	-1	40	1	35960	3093		40			40				40				0	0
3	PLWstat	1	244	1	39941	3981		244		3	PLWstat	1	244	1	39941	3981		244			244				244				0	0
3	PLWstat	-1	76	1	43687	3746		76		3	PLWstat	-1	76	1	43687	3746		76			76				76				0	0
3	PLWstat	1	235	1	53785	10098		235		3	PLWstat	1	235	1	53785	10098		235			235				235				0	0
3	PLWstat	-1	64	1	57480	3695		64		3	PLWstat	-1	64	1	57480	3695		64			64				64				0	0
3	PLWstat	1	228	1	60664	3184		228		3	PLWstat	1	228	1	60664	3184		228			228				228				0	0
3	PLWstat	-1	52	1	64269	3605		52		3	PLWstat	-1	52	1	64269	3605		52			52				52				0	0
3	PLWstat	1	225	1	67640	3371		225		3	PLWstat	1	225	1	67640	3371		225			225				225				0	0
3	PLWstat	-1	43	1	71105	3465		43		3	PLWstat	-1	43	1	71105	3465		43			43				43				0	0
3	PLWstat	1	237	1	74898	3793		237		3	PLWstat	1	237	1	74898	3793		237			237				237				0	0
3	PLWstat	-1	4	1	77378	2480		4		3	PLWstat	-1	4	1	77378	2480		4			4				4				0	0
3	PLWstat	1	223	1	81644	4266		223		3	PLWstat	1	223	1	81644	4266		223			223				223				0	0
3	PLWstat	-1	48	1	85250	3606		48		3	PLWstat	-1	48	1	85250	3606		48			48				48				0	0
3	PLWstat	1	220	1	88621	3371		220		3	PLWstat	1	220	1	88621	3371		220			220				220				0	0
3	PLWstat	-1	14	1	91617	2996		14		3	PLWstat	-1	14	1	91617	2996		14			14				14				0	0
3	PLWstat	1	232	1	95878	4261		232		3	PLWstat	1	232	1	95878	4261		232			232				232				0	0
3	PLWstat	-1	50	1	99343	3465		50		3	PLWstat	-1	50	1	99343	3465		50			50				50				0	0
3	PLWstat	1	261	1	103464	4121		261		3	PLWstat	1	261	1	103464	4121		261			261				261				0	0
3	PLWstat	-1	28	1	105945	2481		28		3	PLWstat	-1	28	1	105945	2481		28			28				28				0	0
3	PLWstat	1	252	1	110296	4351		252		3	PLWstat	1	252	1	110296	4351		252			252				252				0	0
3	PLWstat	-1	62	1	113625	3329		62		3	PLWstat	-1	62	1	113625	3329		62			62				62				0	0
3	PLWstat	1	213	1	116570	2945		213		3	PLWstat	1	213	1	116570	2945		213			213				213				0	0
3	PLWstat	-1	26	1	119945	3375		26		3	PLWstat	-1	26	1	119945	3375		26			26				26				0	0
3	PLWstat	1	170	1	122753	2808		170		3	PLWstat	1	170	1	122753	2808		170			170				170				0	0
3	PLWstat	-1	62	1	127667	4914		62		3	PLWstat	-1	62	1	127667	4914		62			62				62				0	0
3	PLWstat	1	194	1	137265	9598		194		3	PLWstat	1	194	1	137265	9598		194			194				194				0	0
3	PLWstat	-1	38	1	141246	3981		38		3	PLWstat	-1	38	1	141246	3981		38			38				38				0	0
3	PLWstat	1	180	1	151031	9785		180		3	PLWstat	1	180	1	151031	9785		180			180				180				0	0
3	PLWstat	-1	100	-1	156507	5476		100		3	PLWstat	-1	100	-1	156507	5476		100			100					100			0	0
3	PLWstat	1	189	1	158242	1735		189		3	PLWstat	1	189	1	158242	1735		189			189				189				0	0
3	PLWstat	-1	69	1	162921	4679		69		3	PLWstat	-1	69	1	162921	4679		69			69				69				0	0
3	PLWstat	1	302	-1	167464	4543		302		3	PLWstat	1	302	-1	167464	4543		302			302					302			0	0
4	PLWwalk	-1	52	1	1078			52		4	PLWwalk	-1	52	1	1078			52		52					52				0	0
4	PLWwalk	1	223	1	4402	3324		223		4	PLWwalk	1	223	1	4402	3324		223		223					223				0	0
4	PLWwalk	-1	16	1	7394	2992		16		4	PLWwalk	-1	16	1	7394	2992		16		16					16				0	0
4	PLWwalk	1	242	1	11796	4402		242		4	PLWwalk	1	242	1	11796	4402		242		242					242				0	0
4	PLWwalk	-1	36	1	14789	2993		36		4	PLWwalk	-1	36	1	14789	2993		36		36					36				0	0
4	PLWwalk	1	244	1	25882	11093		244		4	PLWwalk	1	244	1	25882	11093		244		244					244				0	0
4	PLWwalk	-1	62	1	29347	3465		62		4	PLWwalk	-1	62	1	29347	3465		62		62					62				0	0
4	PLWwalk	1	218	1	32390	3043		218		4	PLWwalk	1	218	1	32390	3043		218		218					218				0	0
4	PLWwalk	-1	74	1	36601	4211		74		4	PLWwalk	-1	74	1	36601	4211		74		74					74				0	0
4	PLWwalk	1	223	1	46523	9922		223		4	PLWwalk	1	223	1	46523	9922		223		223					223				0	0
4	PLWwalk	-1	33	1	49847	3324		33		4	PLWwalk	-1	33	1	49847	3324		33		33					33				0	0
4	PLWwalk	1	216	1	53406	3559		216		4	PLWwalk	1	216	1	53406	3559		216		216					216				0	0
4	PLWwalk	-1	50	1	57195	3789		50		4	PLWwalk	-1	50	1	57195	3789		50		50					50				0	0
4	PLWwalk	1	228	1	60660	3465		228		4	PLWwalk	1	228	1	60660	3465		228		228					228				0	0
4	PLWwalk	-1	38	1	63980	3320		38		4	PLWwalk	-1	38	1	63980	3320		38		38					38				0	0
4	PLWwalk	1	230	1	81765	17785		230		4	PLWwalk	1	230	1	81765	17785		230		230					230				0	0
4	PLWwalk	-1	88	1	86023	4258		88		4	PLWwalk	-1	88	1	86023	4258		88		88					88				0	0
4	PLWwalk	1	218	1	95570	9547		218		4	PLWwalk	1	218	1	95570	9547		218		218					218				0	0
4	PLWwalk	-1	48	1	99269	3699		48		4	PLWwalk	-1	48	1	99269	3699		48		48					48				0	0
4	PLWwalk	1	208	1	102406	3137		208		4	PLWwalk	1	208	1	102406	3137		208		208					208				0	0
4	PLWwalk	-1	45	1	106242	3836		45		4	PLWwalk	-1	45	1	106242	3836		45		45					45				0	0
4	PLWwalk	1	244	1	117152	10910		244		4	PLWwalk	1	244	1	117152	10910		244		244					244				0	0
4	PLWwalk	-1	67	1	120707	3555		67		4	PLWwalk	-1	67	1	120707	3555		67		67					67				0	0
4	PLWwalk	1	230	1	130910	10203		230		4	PLWwalk	1	230	1	130910	10203		230		230					230				0	0
4	PLWwalk	-1	91	-1	135214	4304		91		4	PLWwalk	-1	91	-1	135214	4304		91		91						91			0	0
4	PLWwalk	1	244	1	145230	10016		244		4	PLWwalk	1	244	1	145230	10016		244		244					244				0	0
4	PLWwalk	-1	64	1	155761	10531		64		4	PLWwalk	-1	64	1	155761	10531		64		64					64				0	0
4	PLWwalk	1	228	1	158941	3180		228		4	PLWwalk	1	228	1	158941	3180		228		228					228				0	0
4	PLWwalk	-1	50	1	162500	3559		50		4	PLWwalk	-1	50	1	162500	3559		50		50					50				0	0
4	PLWwalk	1	232	1	166058	3558		232		4	PLWwalk	1	232	1	166058	3558		232		232					232				0	0
4	PLWstat	-1	81	1	1640			81		4	PLWstat	-1	81	1	1640			81			81				81				0	0
4	PLWstat	1	175	1	115785	114145		175		4	PLWstat	1	175	1	115785	114145		175			175				175				0	0
4	PLWstat	-1	288	1	125003	9218		288		4	PLWstat	-1	288	1	125003	9218		288			288				288				0	0
4	CylWobb	1	42	-1	1636			252		4	CylWobb	1	42	-1	1636			252					252			252			0	0
4	CylWobb	-1	45	1	27468	25832		270		4	CylWobb	-1	45	1	27468	25832		270					270		270				0	0
4	CylWobb	1	26	-1	38468	11000		156		4	CylWobb	1	26	-1	38468	11000		156					156			156			0	0
4	CylWobb	-1	41	1	43710	5242		246		4	CylWobb	-1	41	1	43710	5242		246					246		246				0	0
4	CylWobb	1	30	-1	52648	8938		180		4	CylWobb	1	30	-1	52648	8938		180					180			180			0	0
4	CylWobb	-1	10	1	124441	71793		60		4	CylWobb	-1	10	1	124441	71793		60					60		60				0	0
4	CylWobb	1	32	-1	134644	10203		192		4	CylWobb	1	32	-1	134644	10203		192					192			192			0	0
4	CylWobb	-1	41	1	144332	9688		246		4	CylWobb	-1	41	1	144332	9688		246					246		246				0	0
4	CylWobb	1	26	-1	155468	11136		156		4	CylWobb	1	26	-1	155468	11136		156					156			156			0	0
4	CylSpinn	-1	72	1	1449			72		4	CylSpinn	-1	72	1	1449			72				72			72			1	72	72
4	CylSpinn	1	72	-1	29531	28082		72		4	CylSpinn	1	72	-1	29531	28082		72				72				72		1	72	72
4	CylSpinn	-1	216	-1	39359	9828		216		4	CylSpinn	-1	216	-1	39359	9828		216				216				216			0	216		216
4	CylSpinn	1	350	-1	133238	93879		350		4	CylSpinn	1	350	-1	133238	93879		350				350				350			0	0			1
4	CylSpinn	-1	158	-1	136515	3277		158		4	CylSpinn	-1	158	-1	136515	3277		158				158				158			158	158	1
5	CylSpinn	-1	276	1	5425			276		5	CylSpinn	-1	276	1	5425			276				276			276				0	0			1
5	CylSpinn	1	139	1	23820	18395		139		5	CylSpinn	1	139	1	23820	18395		139				139			139				139	139	1
5	CylSpinn	-1	264	-1	33273	9453		264		5	CylSpinn	-1	264	-1	33273	9453		264				264				264			0	264		264
5	CylSpinn	1	69	-1	57562	24289		69		5	CylSpinn	1	69	-1	57562	24289		69				69				69		1	69	69
5	CylSpinn	-1	199	-1	74128	16566		199		5	CylSpinn	-1	199	-1	74128	16566		199				199				199			0	199		199
5	CylSpinn	1	74	-1	148917	74789		74		5	CylSpinn	1	74	-1	148917	74789		74				74				74		1	74	74
5	CylSpinn	-1	259	-1	152519	3602		259		5	CylSpinn	-1	259	-1	152519	3602		259				259				259			0	259		259
5	CylSpinn	1	62	-1	155703	3184		62		5	CylSpinn	1	62	-1	155703	3184		62				62				62		1	62	62
5	PLWstat	1	196	1	3882			196		5	PLWstat	1	196	1	3882			196			196				196				0	0
5	PLWstat	-1	345	1	41886	38004		345		5	PLWstat	-1	345	1	41886	38004		345			345				345				0	0
5	PLWstat	1	148	1	59105	17219		148		5	PLWstat	1	148	1	59105	17219		148			148				148				0	0
5	PLWstat	-1	300	1	76097	16992		300		5	PLWstat	-1	300	1	76097	16992		300			300				300				0	0
5	PLWstat	1	93	1	100152	24055		93		5	PLWstat	1	93	1	100152	24055		93			93				93				0	0
5	PLWstat	-1	223	-1	137777	37625		223		5	PLWstat	-1	223	-1	137777	37625		223			223					223			0	0
5	PLWwalk	1	228	1	4492			228		5	PLWwalk	1	228	1	4492			228		228					228				0	0
5	PLWwalk	-1	64	1	15351	10859		64		5	PLWwalk	-1	64	1	15351	10859		64		64					64				0	0
5	PLWwalk	1	271	-1	96597	81246		271		5	PLWwalk	1	271	-1	96597	81246		271		271						271			0	0
5	PLWwalk	-1	146	-1	115222	18625		146		5	PLWwalk	-1	146	-1	115222	18625		146		146						146			0	0
5	PLWwalk	1	237	1	117000	1778		237		5	PLWwalk	1	237	1	117000	1778		237		237					237				0	0
5	PLWwalk	-1	31	1	119996	2996		31		5	PLWwalk	-1	31	1	119996	2996		31		31					31				0	0
5	PLWwalk	1	187	1	144097	24101		187		5	PLWwalk	1	187	1	144097	24101		187		187					187				0	0
5	PLWwalk	-1	45	1	155378	11281		45		5	PLWwalk	-1	45	1	155378	11281		45		45					45				0	0
5	PLWwalk	1	249	1	159355	3977		249		5	PLWwalk	1	249	1	159355	3977		249		249					249				0	0
5	CylWobb	-1	33	1	3652			198		5	CylWobb	-1	33	1	3652			198					198		198				0	0
6	PLWstat	-1	122	-1	2429			122		6	PLWstat	-1	122	-1	2429			122			122					122			0	0
6	PLWstat	0	112	0	9265	6836		112		6	PLWstat	0	112	0	9265	6836		112			112								0	0
6	PLWstat	-1	211	-1	11183	1918		211		6	PLWstat	-1	211	-1	11183	1918		211			211					211			0	0
6	PLWstat	1	259	1	12121	938		259		6	PLWstat	1	259	1	12121	938		259			259				259				0	0
6	PLWstat	-1	62	1	15300	3179		62		6	PLWstat	-1	62	1	15300	3179		62			62				62				0	0
6	CylWobb	-1	16	1	2996			96		6	CylWobb	-1	16	1	2996			96					96		96				0	0
6	CylWobb	1	31	-1	148652	145656		186		6	CylWobb	1	31	-1	148652	145656		186					186			186			0	0
6	CylSpinn	-1	93	-1	1871			93		6	CylSpinn	-1	93	-1	1871			93				93				93			93	93	1
6	CylSpinn	1	244	1	110121	108250		244		6	CylSpinn	1	244	1	110121	108250		244				244			244				0	244		244
6	CylSpinn	-1	352	1	112226	2105		352		6	CylSpinn	-1	352	1	112226	2105		352				352			352				0	0			1
6	CylSpinn	1	103	1	121398	9172		103		6	CylSpinn	1	103	1	121398	9172		103				103			103				103	103	1
6	CylSpinn	-1	302	1	132304	10906		302		6	CylSpinn	-1	302	1	132304	10906		302				302			302				0	0			1
6	CylSpinn	1	189	1	165203	32899		189		6	CylSpinn	1	189	1	165203	32899		189				189			189				0	189		189
6	PLWwalk	-1	64	1	1308			64		6	PLWwalk	-1	64	1	1308			64		64					64				0	0
6	PLWwalk	1	218	1	11324	10016		218		6	PLWwalk	1	218	1	11324	10016		218		218					218				0	0
6	PLWwalk	-1	60	1	22277	10953		60		6	PLWwalk	-1	60	1	22277	10953		60		60					60				0	0
6	PLWwalk	1	216	1	25316	3039		216		6	PLWwalk	1	216	1	25316	3039		216		216					216				0	0
6	PLWwalk	-1	67	1	36457	11141		67		6	PLWwalk	-1	67	1	36457	11141		67		67					67				0	0
6	PLWwalk	1	223	1	39500	3043		223		6	PLWwalk	1	223	1	39500	3043		223		223					223				0	0
6	PLWwalk	-1	60	1	50355	10855		60		6	PLWwalk	-1	60	1	50355	10855		60		60					60				0	0
6	PLWwalk	1	228	1	53632	3277		228		6	PLWwalk	1	228	1	53632	3277		228		228					228				0	0
6	PLWwalk	-1	132	-1	58781	5149		132		6	PLWwalk	-1	132	-1	58781	5149		132		132						132			0	0
6	PLWwalk	1	225	1	60605	1824		225		6	PLWwalk	1	225	1	60605	1824		225		225					225				0	0
6	PLWwalk	-1	57	1	64351	3746		57		6	PLWwalk	-1	57	1	64351	3746		57		57					57				0	0
6	PLWwalk	1	187	1	66878	2527		187		6	PLWwalk	1	187	1	66878	2527		187		187					187				0	0
6	PLWwalk	-1	57	1	78390	11512		57		6	PLWwalk	-1	57	1	78390	11512		57		57					57				0	0
6	PLWwalk	1	204	1	88265	9875		204		6	PLWwalk	1	204	1	88265	9875		204		204					204				0	0
6	PLWwalk	-1	55	1	99406	11141		55		6	PLWwalk	-1	55	1	99406	11141		55		55					55				0	0
6	PLWwalk	1	228	1	102773	3367		228		6	PLWwalk	1	228	1	102773	3367		228		228					228				0	0
6	PLWwalk	-1	132	-1	107921	5148		132		6	PLWwalk	-1	132	-1	107921	5148		132		132						132			0	0
6	PLWwalk	1	266	1	110542	2621		266		6	PLWwalk	1	266	1	110542	2621		266		266					266				0	0
6	PLWwalk	-1	43	1	113210	2668		43		6	PLWwalk	-1	43	1	113210	2668		43		43					43				0	0
6	PLWwalk	1	194	1	116160	2950		194		6	PLWwalk	1	194	1	116160	2950		194		194					194				0	0
6	PLWwalk	-1	62	1	120605	4445		62		6	PLWwalk	-1	62	1	120605	4445		62		62					62				0	0
6	PLWwalk	1	189	1	123089	2484		189		6	PLWwalk	1	189	1	123089	2484		189		189					189				0	0
6	PLWwalk	-1	105	-1	128472	5383		105		6	PLWwalk	-1	105	-1	128472	5383		105		105						105			0	0
6	PLWwalk	1	211	1	130531	2059		211		6	PLWwalk	1	211	1	130531	2059		211		211					211				0	0
6	PLWwalk	-1	19	1	133808	3277		19		6	PLWwalk	-1	19	1	133808	3277		19		19					19				0	0
6	PLWwalk	1	206	1	137457	3649		206		6	PLWwalk	1	206	1	137457	3649		206		206					206				0	0
6	PLWwalk	-1	132	-1	143027	5570		132		6	PLWwalk	-1	132	-1	143027	5570		132		132						132			0	0
6	PLWwalk	1	189	1	144148	1121		189		6	PLWwalk	1	189	1	144148	1121		189		189					189				0	0
6	PLWwalk	-1	91	-1	149250	5102		91		6	PLWwalk	-1	91	-1	149250	5102		91		91						91			0	0
6	PLWwalk	1	180	1	150980	1730		180		6	PLWwalk	1	180	1	150980	1730		180		180					180				0	0
6	PLWwalk	-1	38	1	155242	4262		38		6	PLWwalk	-1	38	1	155242	4262		38		38					38				0	0
6	PLWwalk	1	208	1	158562	3320		208		6	PLWwalk	1	208	1	158562	3320		208		208					208				0	0
6	PLWwalk	-1	74	1	162964	4402		74		6	PLWwalk	-1	74	1	162964	4402		74		74					74				0	0
6	PLWwalk	1	194	1	165304	2340		194		6	PLWwalk	1	194	1	165304	2340		194		194					194				0	0
7	CylSpinn	-1	105	-1	2105			105		7	CylSpinn	-1	105	-1	2105			105				105				105			105	105	1
7	CylSpinn	0	55	0	106421	104316		55		7	CylSpinn	0	55	0	106421	104316		55				55						1	55	55
7	CylSpinn	-1	134	-1	107968	1547		134		7	CylSpinn	-1	134	-1	107968	1547		134				134				134			134	134	1
7	PLWwalk	1	244	1	4820			244		7	PLWwalk	1	244	1	4820			244		244					244				0	0
7	PLWwalk	-1	91	-1	8843	4023		91		7	PLWwalk	-1	91	-1	8843	4023		91		91						91			0	0
7	PLWwalk	1	223	1	11417	2574		223		7	PLWwalk	1	223	1	11417	2574		223		223					223				0	0
7	PLWwalk	-1	60	1	15253	3836		60		7	PLWwalk	-1	60	1	15253	3836		60		60					60				0	0
7	PLWwalk	1	218	1	18347	3094		218		7	PLWwalk	1	218	1	18347	3094		218		218					218				0	0
7	PLWwalk	-1	112	-1	23308	4961		112		7	PLWwalk	-1	112	-1	23308	4961		112		112						112			0	0
7	PLWwalk	1	237	1	25742	2434		237		7	PLWwalk	1	237	1	25742	2434		237		237					237				0	0
7	PLWwalk	-1	40	1	28921	3179		40		7	PLWwalk	-1	40	1	28921	3179		40		40					40				0	0
7	PLWwalk	1	187	1	31777	2856		187		7	PLWwalk	1	187	1	31777	2856		187		187					187				0	0
7	PLWwalk	-1	2	1	35195	3418		2		7	PLWwalk	-1	2	1	35195	3418		2		2					2				0	0
7	PLWwalk	1	211	1	39265	4070		211		7	PLWwalk	1	211	1	39265	4070		211		211					211				0	0
7	PLWwalk	-1	86	1	43851	4586		86		7	PLWwalk	-1	86	1	43851	4586		86		86					86				0	0
7	PLWwalk	1	237	1	46800	2949		237		7	PLWwalk	1	237	1	46800	2949		237		237					237				0	0
7	PLWwalk	-1	31	1	49796	2996		31		7	PLWwalk	-1	31	1	49796	2996		31		31					31				0	0
7	PLWwalk	1	225	1	53585	3789		225		7	PLWwalk	1	225	1	53585	3789		225		225					225				0	0
7	PLWwalk	-1	38	1	56957	3372		38		7	PLWwalk	-1	38	1	56957	3372		38		38					38				0	0
7	PLWwalk	1	223	1	60558	3601		223		7	PLWwalk	1	223	1	60558	3601		223		223					223				0	0
7	PLWwalk	-1	48	1	64164	3606		48		7	PLWwalk	-1	48	1	64164	3606		48		48					48				0	0
7	PLWwalk	1	196	1	67066	2902		196		7	PLWwalk	1	196	1	67066	2902		196		196					196				0	0
7	PLWwalk	-1	40	1	71042	3976		40		7	PLWwalk	-1	40	1	71042	3976		40		40					40				0	0
7	PLWwalk	1	196	1	74085	3043		196		7	PLWwalk	1	196	1	74085	3043		196		196					196				0	0
7	PLWwalk	-1	7	1	77410	3325		7		7	PLWwalk	-1	7	1	77410	3325		7		7					7				0	0
7	PLWwalk	1	184	1	80875	3465		184		7	PLWwalk	1	184	1	80875	3465		184		184					184				0	0
7	PLWwalk	-1	352	1	84152	3277		352		7	PLWwalk	-1	352	1	84152	3277		352		352					352				0	0
7	PLWwalk	1	172	1	87660	3508		172		7	PLWwalk	1	172	1	87660	3508		172		172					172				0	0
7	PLWwalk	-1	326	1	90656	2996		326		7	PLWwalk	-1	326	1	90656	2996		326		326					326				0	0
7	PLWwalk	1	115	1	93558	2902		115		7	PLWwalk	1	115	1	93558	2902		115		115					115				0	0
7	PLWwalk	-1	36	1	99035	5477		36		7	PLWwalk	-1	36	1	99035	5477		36		36					36				0	0
7	PLWwalk	1	208	1	102402	3367		208		7	PLWwalk	1	208	1	102402	3367		208		208					208				0	0
7	PLWwalk	-1	55	1	106425	4023		55		7	PLWwalk	-1	55	1	106425	4023		55		55					55				0	0
7	PLWwalk	1	206	1	109375	2950		206		7	PLWwalk	1	206	1	109375	2950		206		206					206				0	0
7	PLWwalk	-1	48	1	113308	3933		48		7	PLWwalk	-1	48	1	113308	3933		48		48					48				0	0
7	PLWwalk	1	237	1	117003	3695		237		7	PLWwalk	1	237	1	117003	3695		237		237					237				0	0
7	PLWwalk	-1	36	1	120093	3090		36		7	PLWwalk	-1	36	1	120093	3090		36		36					36				0	0
7	PLWwalk	1	184	1	122996	2903		184		7	PLWwalk	1	184	1	122996	2903		184		184					184				0	0
7	PLWwalk	-1	0	1	126410	3414		0		7	PLWwalk	-1	0	1	126410	3414		0		0					0				0	0
7	PLWwalk	1	218	1	130671	4261		218		7	PLWwalk	1	218	1	130671	4261		218		218					218				0	0
7	PLWwalk	-1	36	1	134132	3461		36		7	PLWwalk	-1	36	1	134132	3461		36		36					36				0	0
7	PLWwalk	1	199	1	137316	3184		199		7	PLWwalk	1	199	1	137316	3184		199		199					199				0	0
7	PLWwalk	-1	31	1	141058	3742		31		7	PLWwalk	-1	31	1	141058	3742		31		31					31				0	0
7	PLWwalk	1	199	1	144335	3277		199		7	PLWwalk	1	199	1	144335	3277		199		199					199				0	0
7	PLWwalk	-1	33	1	148125	3790		33		7	PLWwalk	-1	33	1	148125	3790		33		33					33				0	0
7	PLWwalk	1	175	1	150886	2761		175		7	PLWwalk	1	175	1	150886	2761		175		175					175				0	0
7	PLWwalk	-1	343	1	154164	3278		343		7	PLWwalk	-1	343	1	154164	3278		343		343					343				0	0
7	PLWwalk	1	182	1	158046	3882		182		7	PLWwalk	1	182	1	158046	3882		182		182					182				0	0
7	PLWwalk	-1	28	1	162074	4028		28		7	PLWwalk	-1	28	1	162074	4028		28		28					28				0	0
7	PLWwalk	1	208	1	165582	3508		208		7	PLWwalk	1	208	1	165582	3508		208		208					208				0	0
7	CylWobb	1	18	-1	3089			108		7	CylWobb	1	18	-1	3089			108					108			108			0	0
7	CylWobb	-1	38	1	27238	24149		228		7	CylWobb	-1	38	1	27238	24149		228					228		228				0	0
7	CylWobb	1	6	-1	33039	5801		36		7	CylWobb	1	6	-1	33039	5801		36					36			36			0	0
7	CylWobb	-1	12	1	94113	61074		72		7	CylWobb	-1	12	1	94113	61074		72					72		72				0	0
7	CylWobb	1	8	-1	96312	2199		48		7	CylWobb	1	8	-1	96312	2199		48					48			48			0	0
7	CylWobb	-1	27	1	108714	12402		162		7	CylWobb	-1	27	1	108714	12402		162					162		162				0	0
7	CylWobb	1	22	-1	141289	32575		132		7	CylWobb	1	22	-1	141289	32575		132					132			132			0	0
7	CylWobb	-1	18	1	162207	20918		108		7	CylWobb	-1	18	1	162207	20918		108					108		108				0	0
7	PLWstat	-1	98	-1	1968			98		7	PLWstat	-1	98	-1	1968			98			98					98			0	0
7	PLWstat	1	240	1	18769	16801		240		7	PLWstat	1	240	1	18769	16801		240			240				240				0	0
7	PLWstat	-1	345	1	27847	9078		345		7	PLWstat	-1	345	1	27847	9078		345			345				345				0	0
7	PLWstat	1	240	1	67906	40059		240		7	PLWstat	1	240	1	67906	40059		240			240				240				0	0
7	PLWstat	-1	177	-1	80730	12824		177		7	PLWstat	-1	177	-1	80730	12824		177			177					177			0	0
7	PLWstat	1	252	1	124300	43570		252		7	PLWstat	1	252	1	124300	43570		252			252				252				0	0
7	PLWstat	-1	355	1	126312	2012		355		7	PLWstat	-1	355	1	126312	2012		355			355				355				0	0
7	PLWstat	1	225	1	144847	18535		225		7	PLWstat	1	225	1	144847	18535		225			225				225				0	0
8	CylWobb	-1	26	1	1027			156		8	CylWobb	-1	26	1	1027			156					156		156				0	0
8	PLWstat	-1	79	1	1593			79		8	PLWstat	-1	79	1	1593			79			79				79				0	0
8	PLWstat	1	208	1	151570	149977		208		8	PLWstat	1	208	1	151570	149977		208			208				208				0	0
8	PLWstat	-1	350	1	154347	2777		350		8	PLWstat	-1	350	1	154347	2777		350			350				350				0	0
8	PLWstat	1	134	1	157156	2809		134		8	PLWstat	1	134	1	157156	2809		134			134				134				0	0
8	PLWstat	-1	312	1	160617	3461		312		8	PLWstat	-1	312	1	160617	3461		312			312				312				0	0
8	PLWstat	1	148	1	164457	3840		148		8	PLWstat	1	148	1	164457	3840		148			148				148				0	0
8	PLWstat	-1	295	1	167312	2855		295		8	PLWstat	-1	295	1	167312	2855		295			295				295				0	0
8	PLWwalk	-1	79	1	1593			79		8	PLWwalk	-1	79	1	1593			79		79					79				0	0
8	PLWwalk	1	300	-1	5898	4305		300		8	PLWwalk	1	300	-1	5898	4305		300		300						300			0	0
8	PLWwalk	-1	120	-1	16429	10531		120		8	PLWwalk	-1	120	-1	16429	10531		120		120						120			0	0
8	PLWwalk	1	199	1	17976	1547		199		8	PLWwalk	1	199	1	17976	1547		199		199					199				0	0
8	PLWwalk	-1	132	-1	23687	5711		132		8	PLWwalk	-1	132	-1	23687	5711		132		132						132			0	0
8	PLWwalk	1	168	1	24390	703		168		8	PLWwalk	1	168	1	24390	703		168		168					168				0	0
8	PLWwalk	-1	163	-1	31316	6926		163		8	PLWwalk	-1	163	-1	31316	6926		163		163						163			0	0
8	PLWwalk	1	232	1	32675	1359		232		8	PLWwalk	1	232	1	32675	1359		232		232					232				0	0
8	PLWwalk	-1	180	-1	38664	5989		180		8	PLWwalk	-1	180	-1	38664	5989		180		180						180			0	0
8	PLWwalk	1	235	1	39742	1078		235		8	PLWwalk	1	235	1	39742	1078		235		235					235				0	0
8	PLWwalk	-1	91	-1	50980	11238		91		8	PLWwalk	-1	91	-1	50980	11238		91		91						91			0	0
8	PLWwalk	1	218	1	53460	2480		218		8	PLWwalk	1	218	1	53460	2480		218		218					218				0	0
8	PLWwalk	-1	331	1	55660	2200		331		8	PLWwalk	-1	331	1	55660	2200		331		331					331				0	0
8	PLWwalk	1	86	-1	57906	2246		86		8	PLWwalk	1	86	-1	57906	2246		86		86						86			0	0
8	PLWwalk	-1	0	1	98351	40445		0		8	PLWwalk	-1	0	1	98351	40445		0		0					0				0	0
8	PLWwalk	1	115	1	100597	2246		115		8	PLWwalk	1	115	1	100597	2246		115		115					115				0	0
8	PLWwalk	-1	50	1	113375	12778		50		8	PLWwalk	-1	50	1	113375	12778		50		50					50				0	0
8	PLWwalk	1	170	1	115714	2339		170		8	PLWwalk	1	170	1	115714	2339		170		170					170				0	0
8	PLWwalk	-1	91	-1	135234	19520		91		8	PLWwalk	-1	91	-1	135234	19520		91		91						91			0	0
8	PLWwalk	1	340	-1	140105	4871		340		8	PLWwalk	1	340	-1	140105	4871		340		340						340			0	0
8	CylSpinn	-1	36	1	750			36		8	CylSpinn	-1	36	1	750			36				36			36			1	36	36
8	CylSpinn	1	148	1	122312	121562		148		8	CylSpinn	1	148	1	122312	121562		148				148			148				148	148	1
8	CylSpinn	-1	220	-1	123714	1402		220		8	CylSpinn	-1	220	-1	123714	1402		220				220				220			0	220		220
9	CylWobb	1	33	-1	1312			198		9	CylWobb	1	33	-1	1312			198					198			198			0	0
9	CylWobb	0	38	0	22558	21246		228		9	CylWobb	0	38	0	22558	21246		228					228						0	0
9	CylWobb	1	56	-1	25554	2996		336		9	CylWobb	1	56	-1	25554	2996		336					336			336			0	0
9	CylWobb	-1	13	1	47363	21809		78		9	CylWobb	-1	13	1	47363	21809		78					78		78				0	0
9	CylWobb	0	20	0	122476	75113		120		9	CylWobb	0	20	0	122476	75113		120					120						0	0
9	CylWobb	-1	46	1	123457	981		276		9	CylWobb	-1	46	1	123457	981		276					276		276				0	0
9	CylWobb	1	32	-1	125285	1828		192		9	CylWobb	1	32	-1	125285	1828		192					192			192			0	0
9	CylWobb	-1	49	1	130574	5289		294		9	CylWobb	-1	49	1	130574	5289		294					294		294				0	0
9	CylSpinn	-1	45	1	937			45		9	CylSpinn	-1	45	1	937			45				45			45			1	45	45
9	PLWstat	-1	98	-1	1964			98		9	PLWstat	-1	98	-1	1964			98			98					98			0	0
9	PLWstat	1	331	-1	48625	46661		331		9	PLWstat	1	331	-1	48625	46661		331			331					331			0	0
9	PLWstat	-1	331	1	139886	91261		331		9	PLWstat	-1	331	1	139886	91261		331			331				331				0	0
9	PLWstat	1	103	1	142460	2574		103		9	PLWstat	1	103	1	142460	2574		103			103				103				0	0
9	PLWwalk	-1	64	1	1308			64		9	PLWwalk	-1	64	1	1308			64		64					64				0	0
9	PLWwalk	1	232	1	4585	3277		232		9	PLWwalk	1	232	1	4585	3277		232		232					232				0	0
9	PLWwalk	-1	321	1	13335	8750		321		9	PLWwalk	-1	321	1	13335	8750		321		321					321				0	0
9	PLWwalk	1	141	1	30886	17551		141		9	PLWwalk	1	141	1	30886	17551		141		141					141				0	0
9	PLWwalk	-1	249	-1	68093	37207		249		9	PLWwalk	-1	249	-1	68093	37207		249		249						249			0	0
9	PLWwalk	1	0	-1	133425	65332		0		9	PLWwalk	1	0	-1	133425	65332		0		0						0			0	0
9	PLWwalk	-1	343	1	140121	6696		343		9	PLWwalk	-1	343	1	140121	6696		343		343					343				0	0
10	CylSpinn	-1	266	-1	5242			266		10	CylSpinn	-1	266	-1	5242			266				266				266			0	266		266
10	CylSpinn	0	50	0	15070	9828		50		10	CylSpinn	0	50	0	15070	9828		50				50						1	50	50
10	CylSpinn	-1	132	-1	16660	1590		132		10	CylSpinn	-1	132	-1	16660	1590		132				132				132			132	132	1
10	CylSpinn	1	158	1	136515	119855		158		10	CylSpinn	1	158	1	136515	119855		158				158			158				158	158	1
10	CylSpinn	-1	93	-1	163332	26817		93		10	CylSpinn	-1	93	-1	163332	26817		93				93				93			93	93	1
10	CylSpinn	1	172	1	164878	1546		172		10	CylSpinn	1	172	1	164878	1546		172				172			172				172	172	1
10	PLWstat	1	132	1	2621			132		10	PLWstat	1	132	1	2621			132			132				132				0	0
10	PLWwalk	0	278	0	5476			278		10	PLWwalk	0	278	0	5476			278		278									0	0
10	PLWwalk	-1	271	1	103613	98137		271		10	PLWwalk	-1	271	1	103613	98137		271		271					271				0	0
10	PLWwalk	0	280	0	110820	7207		280		10	PLWwalk	0	280	0	110820	7207		280		280									0	0
10	CylWobb	-1	8	1	5050			48		10	CylWobb	-1	8	1	5050			48					48		48				0	0
10	CylWobb	1	37	-1	167589	162539		222		10	CylWobb	1	37	-1	167589	162539		222					222			222			0	0
11	PLWwalk	1	295	-1	12824			295		11	PLWwalk	1	295	-1	12824			295		295						295			0	0
11	PLWwalk	0	247	0	18910	6086		247		11	PLWwalk	0	247	0	18910	6086		247		247									0	0
11	PLWwalk	1	328	-1	20500	1590		328		11	PLWwalk	1	328	-1	20500	1590		328		328						328			0	0
11	PLWwalk	-1	266	-1	68433	47933		266		11	PLWwalk	-1	266	-1	68433	47933		266		266						266			0	0
11	PLWstat	-1	127	-1	2531			127		11	PLWstat	-1	127	-1	2531			127			127					127			0	0
11	PLWstat	1	261	1	110472	107941		261		11	PLWstat	1	261	1	110472	107941		261			261				261				0	0
11	PLWstat	-1	98	-1	149417	38945		98		11	PLWstat	-1	98	-1	149417	38945		98			98					98			0	0
11	CylWobb	-1	27	1	3417			162		11	CylWobb	-1	27	1	3417			162					162		162				0	0
11	CylWobb	1	8	-1	5054	1637		48		11	CylWobb	1	8	-1	5054	1637		48					48			48			0	0
11	CylWobb	-1	3	1	7207	2153		18		11	CylWobb	-1	3	1	7207	2153		18					18		18				0	0
11	CylWobb	1	17	-1	26449	19242		102		11	CylWobb	1	17	-1	26449	19242		102					102			102			0	0
11	CylWobb	-1	22	1	33656	7207		132		11	CylWobb	-1	22	1	33656	7207		132					132		132				0	0
11	CylWobb	1	15	-1	66140	32484		90		11	CylWobb	1	15	-1	66140	32484		90					90			90			0	0
11	CylWobb	-1	5	1	98535	32395		30		11	CylWobb	-1	5	1	98535	32395		30					30		30				0	0
11	CylSpinn	1	139	1	2761			139		11	CylSpinn	1	139	1	2761			139				139			139				139	139	1
11	CylSpinn	-1	242	-1	4773	2012		242		11	CylSpinn	-1	242	-1	4773	2012		242				242				242			0	242		242
11	CylSpinn	1	240	1	39835	35062		240		11	CylSpinn	1	240	1	39835	35062		240				240			240				0	240		240
11	CylSpinn	-1	129	-1	51722	11887		129		11	CylSpinn	-1	129	-1	51722	11887		129				129				129			129	129	1
11	CylSpinn	1	216	1	109582	57860		216		11	CylSpinn	1	216	1	109582	57860		216				216			216				0	216		216
11	CylSpinn	-1	271	1	117679	8097		271		11	CylSpinn	-1	271	1	117679	8097		271				271			271				0	0			1
11	CylSpinn	1	328	-1	118800	1121		328		11	CylSpinn	1	328	-1	118800	1121		328				328				328			0	0			1
11	CylSpinn	-1	112	-1	156718	37918		112		11	CylSpinn	-1	112	-1	156718	37918		112				112				112			112	112	1
12	CylWobb	-1	47	1	1824			282		12	CylWobb	-1	47	1	1824			282					282		282				0	0
12	CylWobb	0	40	0	38984	37160		240		12	CylWobb	0	40	0	38984	37160		240					240						0	0
12	CylWobb	-1	6	1	47082	8098		36		12	CylWobb	-1	6	1	47082	8098		36					36		36				0	0
12	CylSpinn	-1	67	1	1359			67		12	CylSpinn	-1	67	1	1359			67				67			67			1	67	67
12	CylSpinn	1	165	1	31355	29996		165		12	CylSpinn	1	165	1	31355	29996		165				165			165				165	165	1
12	CylSpinn	-1	345	1	34867	3512		345		12	CylSpinn	-1	345	1	34867	3512		345				345			345				0	0			1
12	CylSpinn	1	144	1	37953	3086		144		12	CylSpinn	1	144	1	37953	3086		144				144			144				144	144	1
12	CylSpinn	-1	285	1	40718	2765		285		12	CylSpinn	-1	285	1	40718	2765		285				285			285				0	0			1
12	CylSpinn	1	105	1	44230	3512		105		12	CylSpinn	1	105	1	44230	3512		105				105			105				105	105	1
12	CylSpinn	-1	304	1	48113	3883		304		12	CylSpinn	-1	304	1	48113	3883		304				304			304				0	0			1
12	CylSpinn	1	112	1	51386	3273		112		12	CylSpinn	1	112	1	51386	3273		112				112			112				112	112	1
12	CylSpinn	-1	254	-1	54148	2762		254		12	CylSpinn	-1	254	-1	54148	2762		254				254				254			0	254		254
12	CylSpinn	1	79	-1	57753	3605		79		12	CylSpinn	1	79	-1	57753	3605		79				79				79		1	79	79
12	CylSpinn	-1	261	-1	61312	3559		261		12	CylSpinn	-1	261	-1	61312	3559		261				261				261			0	261		261
12	CylSpinn	1	98	1	65148	3836		98		12	CylSpinn	1	98	1	65148	3836		98				98			98				98	98	1
12	CylSpinn	-1	300	1	69082	3934		300		12	CylSpinn	-1	300	1	69082	3934		300				300			300				0	0			1
12	CylSpinn	1	62	-1	71468	2386		62		12	CylSpinn	1	62	-1	71468	2386		62				62				62		1	62	62
12	CylSpinn	-1	249	-1	75117	3649		249		12	CylSpinn	-1	249	-1	75117	3649		249				249				249			0	249		249
12	CylSpinn	1	79	-1	78816	3699		79		12	CylSpinn	1	79	-1	78816	3699		79				79				79		1	79	79
12	CylSpinn	-1	256	-1	82277	3461		256		12	CylSpinn	-1	256	-1	82277	3461		256				256				256			0	256		256
12	CylSpinn	1	64	-1	85554	3277		64		12	CylSpinn	1	64	-1	85554	3277		64				64				64		1	64	64
12	CylSpinn	-1	249	-1	89160	3606		249		12	CylSpinn	-1	249	-1	89160	3606		249				249				249			0	249		249
12	CylSpinn	1	110	1	93464	4304		110		12	CylSpinn	1	110	1	93464	4304		110				110			110				110	110	1
12	CylSpinn	-1	247	-1	96132	2668		247		12	CylSpinn	-1	247	-1	96132	2668		247				247				247			0	247		247
12	CylSpinn	1	40	-1	99128	2996		40		12	CylSpinn	1	40	-1	99128	2996		40				40				40		1	40	40
12	CylSpinn	-1	240	-1	103015	3887		240		12	CylSpinn	-1	240	-1	103015	3887		240				240				240			0	240		240
12	CylSpinn	1	52	-1	106382	3367		52		12	CylSpinn	1	52	-1	106382	3367		52				52				52		1	52	52
12	CylSpinn	-1	249	-1	110222	3840		249		12	CylSpinn	-1	249	-1	110222	3840		249				249				249			0	249		249
12	CylSpinn	1	57	-1	113500	3278		57		12	CylSpinn	1	57	-1	113500	3278		57				57				57		1	57	57
12	CylSpinn	-1	261	-1	117476	3976		261		12	CylSpinn	-1	261	-1	117476	3976		261				261				261			0	261		261
12	CylSpinn	1	50	-1	120378	2902		50		12	CylSpinn	1	50	-1	120378	2902		50				50				50		1	50	50
12	CylSpinn	-1	242	-1	124121	3743		242		12	CylSpinn	-1	242	-1	124121	3743		242				242				242			0	242		242
12	CylSpinn	1	55	-1	127492	3371		55		12	CylSpinn	1	55	-1	127492	3371		55				55				55		1	55	55
12	CylSpinn	-1	242	-1	131140	3648		242		12	CylSpinn	-1	242	-1	131140	3648		242				242				242			0	242		242
12	CylSpinn	1	93	1	135261	4121		93		12	CylSpinn	1	93	1	135261	4121		93				93			93				93	93	1
12	CylSpinn	-1	256	-1	138441	3180		256		12	CylSpinn	-1	256	-1	138441	3180		256				256				256			0	256		256
12	CylSpinn	1	64	-1	141718	3277		64		12	CylSpinn	1	64	-1	141718	3277		64				64				64		1	64	64
12	CylSpinn	-1	259	-1	145507	3789		259		12	CylSpinn	-1	259	-1	145507	3789		259				259				259			0	259		259
12	CylSpinn	0	352	0	154355	8848		352		12	CylSpinn	0	352	0	154355	8848		352				352							0	0			1
12	CylSpinn	1	110	1	156648	2293		110		12	CylSpinn	1	110	1	156648	2293		110				110			110				110	110	1
12	PLWwalk	-1	57	1	1171			57		12	PLWwalk	-1	57	1	1171			57		57					57				0	0
12	PLWwalk	1	235	1	11656	10485		235		12	PLWwalk	1	235	1	11656	10485		235		235					235				0	0
12	PLWwalk	-1	72	1	22511	10855		72		12	PLWwalk	-1	72	1	22511	10855		72		72					72				0	0
12	PLWwalk	1	204	1	25085	2574		204		12	PLWwalk	1	204	1	25085	2574		204		204					204				0	0
12	PLWwalk	-1	62	1	29343	4258		62		12	PLWwalk	-1	62	1	29343	4258		62		62					62				0	0
12	PLWwalk	1	228	1	32574	3231		228		12	PLWwalk	1	228	1	32574	3231		228		228					228				0	0
12	PLWwalk	-1	28	1	42730	10156		28		12	PLWwalk	-1	28	1	42730	10156		28		28					28				0	0
12	PLWwalk	1	232	1	46707	3977		232		12	PLWwalk	1	232	1	46707	3977		232		232					232				0	0
12	PLWwalk	-1	64	1	50453	3746		64		12	PLWwalk	-1	64	1	50453	3746		64		64					64				0	0
12	PLWwalk	1	216	1	53402	2949		216		12	PLWwalk	1	216	1	53402	2949		216		216					216				0	0
12	PLWwalk	-1	50	1	57195	3793		50		12	PLWwalk	-1	50	1	57195	3793		50		50					50				0	0
12	PLWwalk	1	218	1	60468	3273		218		12	PLWwalk	1	218	1	60468	3273		218		218					218				0	0
12	PLWwalk	-1	45	1	64121	3653		45		12	PLWwalk	-1	45	1	64121	3653		45		45					45				0	0
12	PLWwalk	1	232	1	67769	3648		232		12	PLWwalk	1	232	1	67769	3648		232		232					232				0	0
12	PLWwalk	-1	79	1	71796	4027		79		12	PLWwalk	-1	79	1	71796	4027		79		79					79				0	0
12	PLWwalk	1	256	1	75257	3461		256		12	PLWwalk	1	256	1	75257	3461		256		256					256				0	0
12	PLWwalk	-1	81	1	78863	3606		81		12	PLWwalk	-1	81	1	78863	3606		81		81					81				0	0
12	PLWwalk	1	249	1	82136	3273		249		12	PLWwalk	1	249	1	82136	3273		249		249					249				0	0
12	PLWwalk	-1	62	1	85507	3371		62		12	PLWwalk	-1	62	1	85507	3371		62		62					62				0	0
12	PLWwalk	1	244	1	89066	3559		244		12	PLWwalk	1	244	1	89066	3559		244		244					244				0	0
12	PLWwalk	-1	86	1	92996	3930		86		12	PLWwalk	-1	86	1	92996	3930		86		86					86				0	0
12	PLWwalk	1	252	1	96230	3234		252		12	PLWwalk	1	252	1	96230	3234		252		252					252				0	0
12	PLWwalk	-1	115	-1	100582	4352		115		12	PLWwalk	-1	115	-1	100582	4352		115		115						115			0	0
12	PLWwalk	1	271	-1	103625	3043		271		12	PLWwalk	1	271	-1	103625	3043		271		271						271			0	0
12	PLWwalk	-1	64	1	106617	2992		64		12	PLWwalk	-1	64	1	106617	2992		64		64					64				0	0
12	PLWwalk	1	254	1	110316	3699		254		12	PLWwalk	1	254	1	110316	3699		254		254					254				0	0
12	PLWwalk	-1	50	1	113359	3043		50		12	PLWwalk	-1	50	1	113359	3043		50		50					50				0	0
12	PLWwalk	1	194	1	116164	2805		194		12	PLWwalk	1	194	1	116164	2805		194		194					194				0	0
12	PLWwalk	-1	26	1	119910	3746		26		12	PLWwalk	-1	26	1	119910	3746		26		26					26				0	0
12	PLWwalk	1	225	1	123792	3882		225		12	PLWwalk	1	225	1	123792	3882		225		225					225				0	0
12	PLWwalk	-1	40	1	127210	3418		40		12	PLWwalk	-1	40	1	127210	3418		40		40					40				0	0
12	PLWwalk	1	230	1	130906	3696		230		12	PLWwalk	1	230	1	130906	3696		230		230					230				0	0
12	PLWwalk	-1	55	1	134511	3605		55		12	PLWwalk	-1	55	1	134511	3605		55		55					55				0	0
12	PLWwalk	1	230	1	137925	3414		230		12	PLWwalk	1	230	1	137925	3414		230		230					230				0	0
12	PLWwalk	-1	64	1	141718	3793		64		12	PLWwalk	-1	64	1	141718	3793		64		64					64				0	0
12	PLWwalk	1	228	1	144902	3184		228		12	PLWwalk	1	228	1	144902	3184		228		228					228				0	0
12	PLWwalk	-1	96	-1	163402	18500		96		12	PLWwalk	-1	96	-1	163402	18500		96		96						96			0	0
12	PLWstat	-1	57	1	1171			57		12	PLWstat	-1	57	1	1171			57			57				57				0	0
12	PLWstat	0	134	0	65847	64676		134		12	PLWstat	0	134	0	65847	64676		134			134								0	0
12	PLWstat	-1	36	1	70949	5102		36		12	PLWstat	-1	36	1	70949	5102		36			36				36				0	0
12	PLWstat	1	196	1	74085	3136		196		12	PLWstat	1	196	1	74085	3136		196			196				196				0	0
12	PLWstat	-1	189	-1	123085	49000		189		12	PLWstat	-1	189	-1	123085	49000		189			189					189			0	0
12	PLWstat	1	103	1	135437	12352		103		12	PLWstat	1	103	1	135437	12352		103			103				103				0	0
13	PLWstat	-1	256	-1	5054			256		13	PLWstat	-1	256	-1	5054			256			256					256			0	0
13	PLWstat	0	235	0	11652	6598		235		13	PLWstat	0	235	0	11652	6598		235			235								0	0
13	PLWstat	1	177	1	17550	5898		177		13	PLWstat	1	177	1	17550	5898		177			177				177				0	0
13	PLWstat	0	4	0	28218	10668		4		13	PLWstat	0	4	0	28218	10668		4			4								0	0
13	PLWstat	1	84	-1	29761	1543		84		13	PLWstat	1	84	-1	29761	1543		84			84					84			0	0
13	PLWstat	-1	218	-1	39406	9645		218		13	PLWstat	-1	218	-1	39406	9645		218			218					218			0	0
13	PLWstat	1	127	1	44648	5242		127		13	PLWstat	1	127	1	44648	5242		127			127				127				0	0
13	PLWstat	-1	158	-1	80355	35707		158		13	PLWstat	-1	158	-1	80355	35707		158			158					158			0	0
13	PLWstat	1	168	1	108625	28270		168		13	PLWstat	1	168	1	108625	28270		168			168				168				0	0
13	PLWstat	-1	199	-1	123273	14648		199		13	PLWstat	-1	199	-1	123273	14648		199			199					199			0	0
13	PLWstat	1	132	1	164085	40812		132		13	PLWstat	1	132	1	164085	40812		132			132				132				0	0
13	CylWobb	-1	13	1	7582			78		13	CylWobb	-1	13	1	7582			78					78		78				0	0
13	CylWobb	1	17	-1	35804	28222		102		13	CylWobb	1	17	-1	35804	28222		102					102			102			0	0
13	PLWwalk	1	295	-1	5804			295		13	PLWwalk	1	295	-1	5804			295		295						295			0	0
13	PLWwalk	-1	76	1	8562	2758		76		13	PLWwalk	-1	76	1	8562	2758		76		76					76				0	0
13	PLWwalk	1	242	1	11792	3230		242		13	PLWwalk	1	242	1	11792	3230		242		242					242				0	0
13	PLWwalk	-1	86	1	15769	3977		86		13	PLWwalk	-1	86	1	15769	3977		86		86					86				0	0
13	PLWwalk	1	264	1	19234	3465		264		13	PLWwalk	1	264	1	19234	3465		264		264					264				0	0
13	PLWwalk	-1	84	1	22742	3508		84		13	PLWwalk	-1	84	1	22742	3508		84		84					84				0	0
13	PLWwalk	1	285	-1	26675	3933		285		13	PLWwalk	1	285	-1	26675	3933		285		285						285			0	0
13	PLWwalk	-1	67	1	29437	2762		67		13	PLWwalk	-1	67	1	29437	2762		67		67					67				0	0
13	PLWwalk	1	247	1	32945	3508		247		13	PLWwalk	1	247	1	32945	3508		247		247					247				0	0
13	PLWwalk	-1	69	1	36503	3558		69		13	PLWwalk	-1	69	1	36503	3558		69		69					69				0	0
13	PLWwalk	1	266	1	40343	3840		266		13	PLWwalk	1	266	1	40343	3840		266		266					266				0	0
13	PLWwalk	-1	88	1	43898	3555		88		13	PLWwalk	-1	88	1	43898	3555		88		88					88				0	0
13	PLWwalk	1	285	-1	47738	3840		285		13	PLWwalk	1	285	-1	47738	3840		285		285						285			0	0
13	PLWwalk	-1	100	-1	51152	3414		100		13	PLWwalk	-1	100	-1	51152	3414		100		100						100			0	0
13	PLWwalk	1	254	1	54148	2996		254		13	PLWwalk	1	254	1	54148	2996		254		254					254				0	0
13	PLWwalk	-1	88	1	57941	3793		88		13	PLWwalk	-1	88	1	57941	3793		88		88					88				0	0
13	PLWwalk	1	264	1	61355	3414		264		13	PLWwalk	1	264	1	61355	3414		264		264					264				0	0
13	PLWwalk	-1	91	-1	65007	3652		91		13	PLWwalk	-1	91	-1	65007	3652		91		91						91			0	0
13	PLWwalk	1	256	1	68234	3227		256		13	PLWwalk	1	256	1	68234	3227		256		256					256				0	0
13	PLWwalk	-1	88	1	71980	3746		88		13	PLWwalk	-1	88	1	71980	3746		88		88					88				0	0
13	PLWwalk	1	268	1	75492	3512		268		13	PLWwalk	1	268	1	75492	3512		268		268					268				0	0
13	PLWwalk	-1	88	1	79003	3511		88		13	PLWwalk	-1	88	1	79003	3511		88		88					88				0	0
13	PLWwalk	1	276	-1	82656	3653		276		13	PLWwalk	1	276	-1	82656	3653		276		276						276			0	0
13	PLWwalk	-1	98	-1	86210	3554		98		13	PLWwalk	-1	98	-1	86210	3554		98		98						98			0	0
13	PLWwalk	1	285	-1	89863	3653		285		13	PLWwalk	1	285	-1	89863	3653		285		285						285			0	0
13	PLWwalk	-1	88	1	93046	3183		88		13	PLWwalk	-1	88	1	93046	3183		88		88					88				0	0
13	PLWwalk	1	273	-1	96648	3602		273		13	PLWwalk	1	273	-1	96648	3602		273		273						273			0	0
13	PLWwalk	-1	72	1	99738	3090		72		13	PLWwalk	-1	72	1	99738	3090		72		72					72				0	0
13	PLWwalk	1	242	1	103058	3320		242		13	PLWwalk	1	242	1	103058	3320		242		242					242				0	0
13	PLWwalk	-1	84	1	106992	3934		84		13	PLWwalk	-1	84	1	106992	3934		84		84					84				0	0
13	PLWwalk	1	242	1	110082	3090		242		13	PLWwalk	1	242	1	110082	3090		242		242					242				0	0
13	PLWwalk	-1	86	1	114058	3976		86		13	PLWwalk	-1	86	1	114058	3976		86		86					86				0	0
13	PLWwalk	1	276	-1	117753	3695		276		13	PLWwalk	1	276	-1	117753	3695		276		276						276			0	0
13	PLWwalk	-1	88	1	121125	3372		88		13	PLWwalk	-1	88	1	121125	3372		88		88					88				0	0
13	PLWwalk	1	276	-1	124777	3652		276		13	PLWwalk	1	276	-1	124777	3652		276		276						276			0	0
13	PLWwalk	-1	91	-1	128191	3414		91		13	PLWwalk	-1	91	-1	128191	3414		91		91						91			0	0
13	PLWwalk	1	280	-1	131890	3699		280		13	PLWwalk	1	280	-1	131890	3699		280		280						280			0	0
13	PLWwalk	-1	91	-1	135210	3320		91		13	PLWwalk	-1	91	-1	135210	3320		91		91						91			0	0
13	PLWwalk	1	276	-1	138816	3606		276		13	PLWwalk	1	276	-1	138816	3606		276		276						276			0	0
13	PLWwalk	-1	100	-1	142417	3601		100		13	PLWwalk	-1	100	-1	142417	3601		100		100						100			0	0
13	PLWwalk	1	283	-1	145976	3559		283		13	PLWwalk	1	283	-1	145976	3559		283		283						283			0	0
13	PLWwalk	-1	84	1	149113	3137		84		13	PLWwalk	-1	84	1	149113	3137		84		84					84				0	0
13	PLWwalk	1	278	-1	152902	3789		278		13	PLWwalk	1	278	-1	152902	3789		278		278						278			0	0
13	PLWwalk	-1	88	1	156226	3324		88		13	PLWwalk	-1	88	1	156226	3324		88		88					88				0	0
13	PLWwalk	1	273	-1	159828	3602		273		13	PLWwalk	1	273	-1	159828	3602		273		273						273			0	0
13	PLWwalk	-1	91	-1	163292	3464		91		13	PLWwalk	-1	91	-1	163292	3464		91		91						91			0	0
13	PLWwalk	1	280	-1	166988	3696		280		13	PLWwalk	1	280	-1	166988	3696		280		280						280			0	0
13	CylSpinn	-1	72	1	1453			72		13	CylSpinn	-1	72	1	1453			72				72			72			1	72	72
13	CylSpinn	1	192	1	102070	100617		192		13	CylSpinn	1	192	1	102070	100617		192				192			192				0	192		192
15	PLWwalk	-1	136	-1	2714			136		17	PLWstat	1	223	1	25464	4211		223		136						136			0	0
15	PLWwalk	1	228	1	4492	1778		228		17	PLWstat	-1	48	1	29066	3602		48		228					228				0	0
15	PLWwalk	-1	31	1	7671	3179		31		17	PLWstat	1	237	1	32765	3699		237		31					31				0	0
15	PLWwalk	1	199	1	10949	3278		199		17	PLWstat	-1	261	-1	40253	7488		261		199					199				0	0
15	PLWwalk	-1	74	1	29578	18629		74		17	PLWstat	1	170	1	94648	54395		170		74					74				0	0
15	PLWwalk	1	295	-1	33882	4304		295		17	PLWstat	-1	14	1	98628	3980		14		295						295			0	0
15	PLWwalk	-1	103	-1	44179	10297		103		17	PLWstat	1	220	1	102656	4028		220		103						103			0	0
15	PLWwalk	1	199	1	46050	1871		199		17	PLWstat	-1	38	1	113140	10484		38		199					199				0	0
15	PLWwalk	-1	204	-1	67207	21157		204		17	PLWstat	1	187	1	116042	2902		187		204						204			0	0
15	CylWobb	1	6	-1	2621			36		17	PLWstat	-1	60	1	120582	4540		60					36			36			0	0
15	CylSpinn	-1	64	1	1312			64		17	PLWstat	1	216	1	130644	10062		216				64			64			1	64	64
15	PLWstat	1	76	-1	1542			76		17	PLWstat	-1	33	1	134109	3465		33			76					76			0	0
15	PLWstat	-1	91	-1	135207	133665		91		17	PLWstat	1	141	1	136218	2109		141			91					91			0	0
16	CylSpinn	1	177	1	3511			177		17	PLWstat	-1	36	1	141179	4961		36				177			177				177	177	1
16	CylSpinn	0	352	0	20972	17461		352		17	PLWstat	1	237	1	152136	10957		237				352							0	0			1
16	CylSpinn	1	225	1	25511	4539		225		17	PLWstat	0	50	0	155507	3371		50				225			225				0	225		225
16	CylSpinn	0	96	0	30007	4496		96		17	PLWstat	-1	36	1	162246	6739		36				96							96	96	1
16	CylSpinn	1	199	1	32019	2012		199		17	PLWstat	1	127	1	164027	1781		127				199			199				0	199		199
16	CylSpinn	0	182	0	38710	6691		182		18	CylWobb	1	26	-1	3371			156				182							0	182		182
16	CylSpinn	1	268	1	40398	1688		268		18	CylWobb	-1	54	1	4398	1027		324				268			268				0	268		268
16	CylWobb	-1	49	1	32296			294		18	CylWobb	1	36	-1	116082	111684		216					294		294				0	0
16	CylWobb	1	16	-1	120003	87707		96		18	CylWobb	-1	6	1	131335	15253		36					96			96			0	0
16	PLWwalk	1	276	-1	12453			276		18	CylWobb	0	45	0	132789	1454		270		276						276			0	0
16	PLWwalk	-1	194	-1	38945	26492		194		18	CylWobb	-1	16	1	141070	8281		96		194						194			0	0
16	PLWstat	-1	268	-1	12308			268		18	PLWwalk	-1	124	-1	2480			124			268					268			0	0
17	PLWwalk	1	93	1	1871			93		18	PLWwalk	1	273	-1	5386	2906		273		93					93				0	0
17	PLWwalk	-1	201	-1	11000	9129		201		18	PLWwalk	-1	96	-1	8941	3555		96		201						201			0	0
17	PLWwalk	1	254	1	19050	8050		254		18	PLWwalk	1	273	-1	12406	3465		273		254					254				0	0
17	PLWwalk	-1	24	1	21578	2528		24		18	PLWwalk	-1	86	1	15773	3367		86		24					24				0	0
17	PLWwalk	1	211	1	25230	3652		211		18	PLWwalk	1	312	-1	20175	4402		312		211					211				0	0
17	PLWwalk	-1	33	1	28789	3559		33		18	PLWwalk	-1	110	-1	23261	3086		110		33					33				0	0
17	PLWwalk	1	216	1	32343	3554		216		18	PLWwalk	1	283	-1	26632	3371		283		216					216				0	0
17	PLWwalk	-1	26	1	35667	3324		26		18	PLWwalk	-1	88	1	29859	3227		88		26					26				0	0
17	PLWwalk	1	192	1	38898	3231		192		18	PLWwalk	1	271	-1	33417	3558		271		192					192				0	0
17	PLWwalk	-1	352	1	42035	3137		352		18	PLWwalk	-1	88	1	36882	3465		88		352					352				0	0
17	PLWwalk	1	192	1	45921	3886		192		18	PLWwalk	1	273	-1	40488	3606		273		192					192				0	0
17	PLWwalk	-1	348	1	48964	3043		348		18	PLWwalk	-1	86	1	43855	3367		86		348					348				0	0
17	PLWwalk	1	151	1	52148	3184		151		18	PLWwalk	1	266	1	47367	3512		266		151					151				0	0
17	PLWwalk	-1	69	1	57578	5430		69		18	PLWwalk	-1	91	-1	50968	3601		91		69					69				0	0
17	PLWwalk	1	230	1	60714	3136		230		18	PLWwalk	1	259	1	54246	3278		259		230					230				0	0
17	PLWwalk	-1	64	1	64507	3793		64		18	PLWwalk	-1	79	1	57757	3511		79		64					64				0	0
17	PLWwalk	1	230	1	67738	3231		230		18	PLWwalk	1	264	1	61359	3602		264		230					230				0	0
17	PLWwalk	-1	48	1	71199	3461		48		18	PLWwalk	-1	84	1	64871	3512		84		48					48				0	0
17	PLWwalk	1	244	1	75039	3840		244		18	PLWwalk	1	280	-1	68707	3836		280		244					244				0	0
17	PLWwalk	-1	43	1	78128	3089		43		18	PLWwalk	-1	69	1	71609	2902		69		43					43				0	0
17	PLWwalk	1	232	1	81828	3700		232		18	PLWwalk	1	218	1	74515	2906		218		232					232				0	0
17	PLWwalk	-1	64	1	85574	3746		64		18	PLWwalk	0	26	0	77789	3274		26		64					64				0	0
17	PLWwalk	1	220	1	88617	3043		220		18	PLWwalk	-1	69	1	78632	843		69		220					220				0	0
17	PLWwalk	-1	28	1	91894	3277		28		18	PLWwalk	0	206	0	81300	2668		206		28					28				0	0
17	PLWwalk	1	211	1	95453	3559		211		18	PLWwalk	1	237	1	81910	610		237		211					211				0	0
17	PLWwalk	-1	28	1	98914	3461		28		18	PLWwalk	-1	62	1	85511	3601		62		28					28				0	0
17	PLWwalk	1	216	1	102566	3652		216		18	PLWwalk	1	252	1	89210	3699		252		216					216				0	0
17	PLWwalk	-1	43	1	106218	3652		43		18	PLWwalk	-1	72	1	92718	3508		72		43					43				0	0
17	PLWwalk	1	216	1	109589	3371		216		18	PLWwalk	1	247	1	96136	3418		247		216					216				0	0
17	PLWwalk	-1	40	1	113191	3602		40		18	PLWwalk	-1	62	1	99550	3414		62		40					40				0	0
17	PLWwalk	1	213	1	116562	3371		213		18	PLWwalk	1	259	1	103390	3840		259		213					213				0	0
17	PLWwalk	-1	36	1	120121	3559		36		18	PLWwalk	-1	84	1	106996	3606		84		36					36				0	0
17	PLWwalk	1	211	1	123539	3418		211		18	PLWwalk	0	216	0	109566	2570		216		211					211				0	0
17	PLWwalk	-1	38	1	127187	3648		38		18	PLWwalk	1	242	1	110082	516		242		38					38				0	0
17	PLWwalk	1	220	1	130746	3559		220		18	PLWwalk	-1	48	1	113312	3230		48		220					220				0	0
17	PLWwalk	-1	57	1	134585	3839		57		18	PLWwalk	1	242	1	117101	3789		242		57					57				0	0
17	PLWwalk	1	223	1	137812	3227		223		18	PLWwalk	-1	28	1	119957	2856		28		223					223				0	0
17	PLWwalk	-1	60	1	141652	3840		60		18	PLWwalk	1	228	1	123843	3886		228		60					60				0	0
17	PLWwalk	1	228	1	144929	3277		228		18	PLWwalk	-1	60	1	127585	3742		60		228					228				0	0
17	PLWwalk	-1	55	1	148582	3653		55		18	PLWwalk	1	213	1	130582	2997		213		55					55				0	0
17	PLWwalk	1	223	1	151855	3273		223		18	PLWwalk	-1	36	1	134136	3554		36		223					223				0	0
17	PLWwalk	-1	43	1	155367	3512		43		18	PLWwalk	1	237	1	138070	3934		237		43					43				0	0
17	PLWwalk	1	218	1	158785	3418		218		18	PLWwalk	0	26	0	140972	2902		26		218					218				0	0
17	PLWwalk	-1	45	1	162437	3652		45		18	PLWwalk	-1	60	1	141625	653		60		45					45				0	0
17	PLWwalk	1	235	1	166132	3695		235		18	PLWwalk	1	228	1	144902	3277		228		235					235				0	0
17	CylWobb	1	50	-1	6601			300		18	PLWwalk	0	136	0	150144	5242		136					300			300			0	0
17	CylWobb	-1	56	1	51304	44703		336		18	PLWwalk	1	309	-1	153511	3367		309					336		336				0	0
17	CylWobb	0	13	0	155035	103731		78		18	PLWwalk	-1	93	-1	156320	2809		93					78						0	0
17	CylWobb	-1	32	1	165097	10062		192		18	PLWwalk	0	120	0	156835	515		120					192		192				0	0
17	CylSpinn	1	100	1	2015			100		18	PLWwalk	1	280	-1	159972	3137		280				100			100				100	100	1
17	CylSpinn	-1	57	1	15214	13199		57		18	PLWwalk	-1	81	1	163105	3133		81				57			57			1	57	57
17	CylSpinn	1	249	1	18957	3743		249		18	PLWwalk	1	244	1	166289	3184		244				249			249				0	249		249
17	CylSpinn	-1	12	1	28367	9410		12		18	CylSpinn	-1	79	1	1589			79				12			12			1	12	12
17	CylSpinn	1	134	1	30753	2386		134		18	CylSpinn	1	144	1	2855	1266		144				134			134				134	134	1
17	CylSpinn	-1	336	1	34687	3934		336		18	CylSpinn	-1	2	1	21156	18301		2				336			336				0	0			1
17	CylSpinn	1	139	1	37871	3184		139		18	CylSpinn	1	199	1	32011	10855		199				139			139				139	139	1
17	CylSpinn	-1	331	1	41613	3742		331		18	CylSpinn	-1	117	-1	37441	5430		117				331			331				0	0			1
17	CylSpinn	1	170	1	45500	3887		170		18	CylSpinn	1	180	1	38656	1215		180				170			170				170	170	1
17	CylSpinn	-1	309	1	48214	2714		309		18	CylSpinn	-1	252	-1	40062	1406		252				309			309				0	0			1
17	CylSpinn	1	158	1	52289	4075		158		18	CylSpinn	1	244	1	46941	6879		244				158			158				158	158	1
17	CylSpinn	-1	48	1	57156	4867		48		18	CylSpinn	-1	333	1	48671	1730		333				48			48			1	48	48
17	CylSpinn	1	240	1	60902	3746		240		18	CylSpinn	1	79	-1	50730	2059		79				240			240				0	240		240
17	CylSpinn	-1	343	1	62914	2012		343		18	CylSpinn	-1	48	1	57144	6414		48				343			343				0	0			1
17	CylSpinn	1	115	1	65488	2574		115		18	CylSpinn	1	278	-1	61636	4492		278				115			115				115	115	1
17	CylSpinn	-1	300	1	69093	3605		300		18	CylSpinn	-1	55	1	64304	2668		55				300			300				0	0			1
17	CylSpinn	1	122	1	72648	3555		122		18	CylSpinn	1	208	1	67300	2996		208				122			122				122	122	1
17	CylSpinn	-1	316	1	76441	3793		316		18	CylSpinn	-1	237	-1	67863	563		237				316			316				0	0			1
17	CylSpinn	1	139	1	80000	3559		139		18	CylSpinn	1	196	1	81109	13246		196				139			139				139	139	1
17	CylSpinn	-1	252	-1	82199	2199		252		18	CylSpinn	-1	43	1	85132	4023		43				252				252			0	252		252
17	CylSpinn	1	98	1	86226	4027		98		18	CylSpinn	1	213	1	88453	3321		213				98			98				98	98	1
17	CylSpinn	-1	280	1	89785	3559		280		18	CylSpinn	-1	115	-1	93554	5101		115				280			280				0	0			1
17	CylSpinn	1	98	1	93250	3465		98		18	CylSpinn	1	144	1	101136	7582		144				98			98				98	98	1
17	CylSpinn	-1	300	1	97183	3933		300		18	CylSpinn	-1	81	1	106941	5805		81				300			300				0	0			1
17	CylSpinn	1	122	1	100738	3555		122		18	CylSpinn	1	240	1	110035	3094		240				122			122				122	122	1
17	CylSpinn	-1	280	1	103828	3090		280		18	CylSpinn	-1	14	1	112656	2621		14				280			280				0	0			1
17	CylSpinn	1	86	-1	107058	3230		86		18	CylSpinn	1	216	1	116585	3929		216				86				86		1	86	86
17	CylSpinn	-1	273	1	110710	3652		273		18	CylSpinn	-1	26	1	119910	3325		26				273			273				0	0			1
17	CylSpinn	1	184	1	116000	5290		184		18	CylSpinn	1	208	1	123464	3554		208				184			184				0	184		184
17	CylSpinn	-1	324	1	118714	2714		324		18	CylSpinn	-1	307	1	125382	1918		307				324			324				0	0			1
17	CylSpinn	1	110	1	121570	2856		110		18	CylSpinn	1	148	1	129316	3934		148				110			110				110	110	1
17	CylSpinn	-1	324	1	146800	25230		324		18	CylSpinn	-1	307	1	132402	3086		307				324			324				0	0			1
17	CylSpinn	1	36	-1	148203	1403		36		18	CylSpinn	1	79	-1	134976	2574		79				36				36		1	36	36
17	PLWstat	1	223	1	4398			223		18	CylSpinn	-1	232	-1	137972	2996		232			223				223				0	0
17	PLWstat	-1	60	1	8238	3840		60		18	CylSpinn	1	36	-1	141156	3184		36			60				60				0	0
17	PLWstat	1	331	-1	13527	5289		331		18	CylSpinn	-1	230	-1	144945	3789		230			331					331			0	0
17	PLWstat	-1	12	1	14324	797		12		18	CylSpinn	1	7	-1	147613	2668		7			12				12				0	0
17	PLWstat	1	292	-1	19800	5476		292		18	CylSpinn	-1	196	-1	151312	3699		196			292					292			0	0
17	PLWstat	-1	7	1	21253	1453		7		18	CylSpinn	1	31	-1	155101	3789		31			7				7				0	0
17	PLWstat	1	223	1	25464	4211		223		18	CylSpinn	-1	225	-1	158890	3789		225			223				223				0	0
17	PLWstat	-1	48	1	29066	3602		48		18	CylSpinn	1	60	-1	162683	3793		60			48				48				0	0
17	PLWstat	1	237	1	32765	3699		237		18	CylSpinn	-1	240	-1	166195	3512		240			237				237				0	0
17	PLWstat	-1	261	-1	40253	7488		261		18	PLWstat	1	72	-1	1453			72			261					261			0	0
17	PLWstat	1	170	1	94648	54395		170		18	PLWstat	-1	338	1	20687	19234		338			170				170				0	0
17	PLWstat	-1	14	1	98628	3980		14		18	PLWstat	1	201	1	25039	4352		201			14				14				0	0
17	PLWstat	1	220	1	102656	4028		220		18	PLWstat	-1	326	1	41515	16476		326			220				220				0	0
17	PLWstat	-1	38	1	113140	10484		38		18	PLWstat	1	196	1	46007	4492		196			38				38				0	0
17	PLWstat	1	187	1	116042	2902		187		18	PLWstat	-1	26	1	49703	3696		26			187				187				0	0
17	PLWstat	-1	60	1	120582	4540		60		18	PLWstat	1	9	-1	56394	6691		9			60				60				0	0
17	PLWstat	1	216	1	130644	10062		216		18	PLWstat	-1	16	1	98656	42262		16			216				216				0	0
17	PLWstat	-1	33	1	134109	3465		33		18	PLWstat	1	264	1	103476	4820		264			33				33				0	0
17	PLWstat	1	141	1	136218	2109		141		18	PLWstat	-1	79	1	106894	3418		79			141				141				0	0
17	PLWstat	-1	36	1	141179	4961		36		18	PLWstat	1	348	-1	147238	40344		348			36				36				0	0
17	PLWstat	1	237	1	152136	10957		237		18	PLWstat	-1	268	-1	152714	5476		268			237				237				0	0
17	PLWstat	0	50	0	155507	3371		50		19	PLWstat	1	333	-1	6550			333			50								0	0
17	PLWstat	-1	36	1	162246	6739		36		19	PLWstat	0	24	0	14554	8004		24			36				36				0	0
17	PLWstat	1	127	1	164027	1781		127		19	PLWstat	1	0	-1	21105	6551		0			127				127				0	0
18	CylWobb	1	26	-1	3371			156		19	PLWstat	0	69	0	155843	134738		69					156			156			0	0
18	CylWobb	-1	54	1	4398	1027		324		19	PLWstat	1	235	1	159070	3227		235					324		324				0	0
18	CylWobb	1	36	-1	116082	111684		216		19	PLWwalk	1	321	-1	6316			321					216			216			0	0
18	CylWobb	-1	6	1	131335	15253		36		19	PLWwalk	-1	132	-1	9640	3324		132					36		36				0	0
18	CylWobb	0	45	0	132789	1454		270		19	PLWwalk	1	340	-1	13710	4070		340					270						0	0
18	CylWobb	-1	16	1	141070	8281		96		19	PLWwalk	-1	132	-1	16660	2950		132					96		96				0	0
18	PLWwalk	-1	124	-1	2480			124		19	PLWwalk	1	261	1	19187	2527		261		124						124			0	0
18	PLWwalk	1	273	-1	5386	2906		273		19	PLWwalk	-1	192	-1	24851	5664		192		273						273			0	0
18	PLWwalk	-1	96	-1	8941	3555		96		19	PLWwalk	1	216	1	32339	7488		216		96						96			0	0
18	PLWwalk	1	273	-1	12406	3465		273		19	PLWwalk	-1	122	-1	37535	5196		122		273						273			0	0
18	PLWwalk	-1	86	1	15773	3367		86		19	PLWwalk	1	324	-1	41464	3929		324		86					86				0	0
18	PLWwalk	1	312	-1	20175	4402		312		19	PLWwalk	-1	108	-1	44273	2809		108		312						312			0	0
18	PLWwalk	-1	110	-1	23261	3086		110		19	PLWwalk	1	307	-1	48160	3887		307		110						110			0	0
18	PLWwalk	1	283	-1	26632	3371		283		19	PLWwalk	-1	134	-1	51812	3652		134		283						283			0	0
18	PLWwalk	-1	88	1	29859	3227		88		19	PLWwalk	1	271	-1	54476	2664		271		88					88				0	0
18	PLWwalk	1	271	-1	33417	3558		271		19	PLWwalk	-1	100	-1	58175	3699		100		271						271			0	0
18	PLWwalk	-1	88	1	36882	3465		88		19	PLWwalk	1	273	-1	61542	3367		273		88					88				0	0
18	PLWwalk	1	273	-1	40488	3606		273		19	PLWwalk	-1	132	-1	65804	4262		132		273						273			0	0
18	PLWwalk	-1	86	1	43855	3367		86		19	PLWwalk	1	254	1	68191	2387		254		86					86				0	0
18	PLWwalk	1	266	1	47367	3512		266		19	PLWwalk	-1	86	1	71933	3742		86		266					266				0	0
18	PLWwalk	-1	91	-1	50968	3601		91		19	PLWwalk	1	237	1	74882	2949		237		91						91			0	0
18	PLWwalk	1	259	1	54246	3278		259		19	PLWwalk	-1	48	1	78207	3325		48		259					259				0	0
18	PLWwalk	-1	79	1	57757	3511		79		19	PLWwalk	1	268	1	82511	4304		268		79					79				0	0
18	PLWwalk	1	264	1	61359	3602		264		19	PLWwalk	-1	50	1	85277	2766		50		264					264				0	0
18	PLWwalk	-1	84	1	64871	3512		84		19	PLWwalk	1	259	1	89347	4070		259		84					84				0	0
18	PLWwalk	1	280	-1	68707	3836		280		19	PLWwalk	-1	96	-1	93187	3840		96		280						280			0	0
18	PLWwalk	-1	69	1	71609	2902		69		19	PLWwalk	1	0	-1	98332	5145		0		69					69				0	0
18	PLWwalk	1	218	1	74515	2906		218		19	PLWwalk	-1	247	-1	103152	4820		247		218					218				0	0
18	PLWwalk	0	26	0	77789	3274		26		19	PLWwalk	1	249	1	110218	7066		249		26									0	0
18	PLWwalk	-1	69	1	78632	843		69		19	PLWwalk	-1	112	-1	114574	4356		112		69					69				0	0
18	PLWwalk	0	206	0	81300	2668		206		19	PLWwalk	1	288	-1	117988	3414		288		206									0	0
18	PLWwalk	1	237	1	81910	610		237		19	PLWwalk	-1	141	-1	122156	4168		141		237					237				0	0
18	PLWwalk	-1	62	1	85511	3601		62		19	PLWwalk	1	249	1	124261	2105		249		62					62				0	0
18	PLWwalk	1	252	1	89210	3699		252		19	PLWwalk	-1	115	-1	128660	4399		115		252					252				0	0
18	PLWwalk	-1	72	1	92718	3508		72		19	PLWwalk	1	297	-1	132214	3554		297		72					72				0	0
18	PLWwalk	1	247	1	96136	3418		247		19	PLWwalk	-1	79	1	134976	2762		79		247					247				0	0
18	PLWwalk	-1	62	1	99550	3414		62		19	PLWwalk	1	357	-1	140406	5430		357		62					62				0	0
18	PLWwalk	1	259	1	103390	3840		259		19	PLWwalk	-1	103	-1	142464	2058		103		259					259				0	0
18	PLWwalk	-1	84	1	106996	3606		84		19	PLWwalk	1	223	1	144804	2340		223		84					84				0	0
18	PLWwalk	0	216	0	109566	2570		216		19	PLWwalk	-1	57	1	148597	3793		57		216									0	0
18	PLWwalk	1	242	1	110082	516		242		19	PLWwalk	1	278	-1	152902	4305		278		242					242				0	0
18	PLWwalk	-1	48	1	113312	3230		48		19	PLWwalk	-1	103	-1	156503	3601		103		48					48				0	0
18	PLWwalk	1	242	1	117101	3789		242		19	PLWwalk	1	288	-1	160109	3606		288		242					242				0	0
18	PLWwalk	-1	28	1	119957	2856		28		19	PLWwalk	-1	69	1	162871	2762		69		28					28				0	0
18	PLWwalk	1	228	1	123843	3886		228		19	PLWwalk	1	273	-1	166847	3976		273		228					228				0	0
18	PLWwalk	-1	60	1	127585	3742		60		19	CylSpinn	-1	237	-1	4679			237		60					60				0	0
18	PLWwalk	1	213	1	130582	2997		213		19	CylSpinn	1	285	-1	12632	7953		285		213					213				0	0
18	PLWwalk	-1	36	1	134136	3554		36		19	CylSpinn	-1	36	1	14789	2157		36		36					36				0	0
18	PLWwalk	1	237	1	138070	3934		237		19	CylSpinn	1	252	1	138339	123550		252		237					237				0	0
18	PLWwalk	0	26	0	140972	2902		26		19	CylSpinn	-1	144	-1	143253	4914		144		26									0	0
18	PLWwalk	-1	60	1	141625	653		60		19	CylSpinn	1	228	1	151910	8657		228		60					60				0	0
18	PLWwalk	1	228	1	144902	3277		228		19	CylSpinn	-1	158	-1	157574	5664		158		228					228				0	0
18	PLWwalk	0	136	0	150144	5242		136		19	CylSpinn	1	206	1	165531	7957		206		136									0	0
18	PLWwalk	1	309	-1	153511	3367		309		19	CylSpinn	-1	316	1	167683	2152		316		309						309			0	0
18	PLWwalk	-1	93	-1	156320	2809		93		19	CylWobb	1	11	-1	5148			66		93						93			0	0
18	PLWwalk	0	120	0	156835	515		120		19	CylWobb	-1	7	1	42445	37297		42		120									0	0
18	PLWwalk	1	280	-1	159972	3137		280		19	CylWobb	1	6	-1	54097	11652		36		280						280			0	0
18	PLWwalk	-1	81	1	163105	3133		81		19	CylWobb	-1	17	1	84941	30844		102		81					81				0	0
18	PLWwalk	1	244	1	166289	3184		244		19	CylWobb	1	1	-1	86671	1730		6		244					244				0	0
18	CylSpinn	-1	79	1	1589			79		20	PLWstat	-1	64	1	1312			64				79			79			1	79	79
18	CylSpinn	1	144	1	2855	1266		144		20	PLWstat	1	256	1	138437	137125		256				144			144				144	144	1
18	CylSpinn	-1	2	1	21156	18301		2		20	PLWstat	-1	319	1	139652	1215		319				2			2			1	2	2
18	CylSpinn	1	199	1	32011	10855		199		20	PLWstat	1	129	1	142976	3324		129				199			199				0	199		199
18	CylSpinn	-1	117	-1	37441	5430		117		20	PLWstat	-1	307	1	160480	17504		307				117				117			117	117	1
18	CylSpinn	1	180	1	38656	1215		180		20	PLWwalk	-1	187	-1	3699			187				180			180				0	180
18	CylSpinn	-1	252	-1	40062	1406		252		20	PLWwalk	1	290	-1	103992	100293		290				252				252			0	252		252
18	CylSpinn	1	244	1	46941	6879		244		20	PLWwalk	-1	136	-1	108019	4027		136				244			244				0	244		244
18	CylSpinn	-1	333	1	48671	1730		333		20	PLWwalk	1	264	1	117519	9500		264				333			333				0	0			1
18	CylSpinn	1	79	-1	50730	2059		79		20	PLWwalk	-1	345	1	161230	43711		345				79				79		1	79	79
18	CylSpinn	-1	48	1	57144	6414		48		20	PLWwalk	1	314	-1	167644	6414		314				48			48			1	48	48
18	CylSpinn	1	278	-1	61636	4492		278		20	CylSpinn	-1	50	1	1031			50				278				278			0	0			1
18	CylSpinn	-1	55	1	64304	2668		55		20	CylSpinn	1	252	1	131324	130293		252				55			55			1	55	55
18	CylSpinn	1	208	1	67300	2996		208		20	CylSpinn	-1	43	1	141289	9965		43				208			208				0	208		208
18	CylSpinn	-1	237	-1	67863	563		237		20	CylWobb	-1	5	1	4914			30				237				237			0	237		237
18	CylSpinn	1	196	1	81109	13246		196		20	CylWobb	1	43	-1	22746	17832		258				196			196				0	196		196
18	CylSpinn	-1	43	1	85132	4023		43		20	CylWobb	-1	36	1	64585	41839		216				43			43			1	43	43
18	CylSpinn	1	213	1	88453	3321		213		20	CylWobb	1	60	-1	77171	12586		360				213			213				0	213		213
18	CylSpinn	-1	115	-1	93554	5101		115		20	CylWobb	-1	33	1	90230	13059		198				115				115			115	115	1
18	CylSpinn	1	144	1	101136	7582		144		20	CylWobb	1	45	-1	95332	5102		270				144			144				144	144	1
18	CylSpinn	-1	81	1	106941	5805		81		20	CylWobb	-1	2	1	96082	750		12				81			81			1	81	81
18	CylSpinn	1	240	1	110035	3094		240		20	CylWobb	1	16	-1	96597	515		96				240			240				0	240		240
18	CylSpinn	-1	14	1	112656	2621		14		20	CylWobb	0	45	0	111714	15117		270				14			14			1	14	14
18	CylSpinn	1	216	1	116585	3929		216		20	CylWobb	1	55	-1	114425	2711		330				216			216				0	216		216
18	CylSpinn	-1	26	1	119910	3325		26		20	CylWobb	-1	32	1	115925	1500		192				26			26			1	26	26
18	CylSpinn	1	208	1	123464	3554		208		20	CylWobb	1	11	-1	117472	1547		66				208			208				0	208		208
18	CylSpinn	-1	307	1	125382	1918		307		20	CylWobb	-1	57	1	119203	1731		342				307			307				0	0			1
18	CylSpinn	1	148	1	129316	3934		148		20	CylWobb	1	6	-1	136003	16800		36				148			148				148	148	1
18	CylSpinn	-1	307	1	132402	3086		307		20	CylWobb	-1	50	1	139980	3977		300				307			307				0	0			1
18	CylSpinn	1	79	-1	134976	2574		79		20	CylWobb	1	31	-1	143960	3980		186				79				79		1	79	79
18	CylSpinn	-1	232	-1	137972	2996		232		20	CylWobb	-1	33	1	146394	2434		198				232				232			0	232		232
18	CylSpinn	1	36	-1	141156	3184		36		20	CylWobb	1	37	-1	167593	21199		222				36				36		1	36	36
18	CylSpinn	-1	230	-1	144945	3789		230		21	CylSpinn	1	146	1	2902			146				230				230			0	230		230
18	CylSpinn	1	7	-1	147613	2668		7		21	CylSpinn	-1	201	-1	18023	15121		201				7				7		1	7	7
18	CylSpinn	-1	196	-1	151312	3699		196		21	CylSpinn	1	9	-1	28320	10297		9				196				196			0	196		196
18	CylSpinn	1	31	-1	155101	3789		31		21	CylSpinn	-1	184	-1	73867	45547		184				31				31		1	31	31
18	CylSpinn	-1	225	-1	158890	3789		225		21	CylSpinn	1	72	-1	78687	4820		72				225				225			0	225		225
18	CylSpinn	1	60	-1	162683	3793		60		21	CylSpinn	-1	177	-1	80750	2063		177				60				60		1	60	60
18	CylSpinn	-1	240	-1	166195	3512		240		21	CylSpinn	1	355	-1	84210	3460		355				240				240			0	240		240
18	PLWstat	1	72	-1	1453			72		21	CylSpinn	-1	165	-1	87539	3329		165			72					72			0	0
18	PLWstat	-1	338	1	20687	19234		338		21	CylSpinn	1	213	1	95496	7957		213			338				338				0	0
18	PLWstat	1	201	1	25039	4352		201		21	CylSpinn	-1	288	1	96945	1449		288			201				201				0	0
18	PLWstat	-1	326	1	41515	16476		326		21	CylSpinn	1	2	-1	98398	1453		2			326				326				0	0
18	PLWstat	1	196	1	46007	4492		196		21	CylSpinn	-1	177	-1	108835	10437		177			196				196				0	0
18	PLWstat	-1	26	1	49703	3696		26		21	CylSpinn	1	338	-1	118996	10161		338			26				26				0	0
18	PLWstat	1	9	-1	56394	6691		9		21	CylSpinn	-1	170	-1	122742	3746		170			9					9			0	0
18	PLWstat	-1	16	1	98656	42262		16		21	CylSpinn	1	12	-1	126671	3929		12			16				16				0	0
18	PLWstat	1	264	1	103476	4820		264		21	CylSpinn	-1	201	-1	130371	3700		201			264				264				0	0
18	PLWstat	-1	79	1	106894	3418		79		21	CylSpinn	1	357	-1	133414	3043		357			79				79				0	0
18	PLWstat	1	348	-1	147238	40344		348		21	CylSpinn	-1	199	-1	137343	3929		199			348					348			0	0
18	PLWstat	-1	268	-1	152714	5476		268		21	CylSpinn	1	28	-1	141042	3699		28			268					268			0	0
19	PLWstat	1	333	-1	6550			333		21	CylSpinn	-1	204	-1	144460	3418		204			333					333			0	0
19	PLWstat	0	24	0	14554	8004		24		21	CylSpinn	1	33	-1	148160	3700		33			24								0	0
19	PLWstat	1	0	-1	21105	6551		0		21	CylSpinn	-1	223	-1	151859	3699		223			0					0			0	0
19	PLWstat	0	69	0	155843	134738		69		21	CylSpinn	1	28	-1	155089	3230		28			69								0	0
19	PLWstat	1	235	1	159070	3227		235		21	CylSpinn	-1	213	-1	158695	3606		213			235				235				0	0
19	PLWwalk	1	321	-1	6316			321		21	CylSpinn	1	36	-1	162250	3555		36		321						321			0	0
19	PLWwalk	-1	132	-1	9640	3324		132		21	CylSpinn	-1	211	-1	165667	3417		211		132						132			0	0
19	PLWwalk	1	340	-1	13710	4070		340		21	PLWstat	-1	168	-1	3324			168		340						340			0	0
19	PLWwalk	-1	132	-1	16660	2950		132		21	CylWobb	1	21	-1	5523			126		132						132			0	0
19	PLWwalk	1	261	1	19187	2527		261		21	PLWwalk	-1	134	-1	2667			134		261					261				0	0
19	PLWwalk	-1	192	-1	24851	5664		192		21	PLWwalk	1	81	-1	15679	13012		81		192						192			0	0
19	PLWwalk	1	216	1	32339	7488		216		21	PLWwalk	-1	343	1	20781	5102		343		216					216				0	0
19	PLWwalk	-1	122	-1	37535	5196		122		21	PLWwalk	1	48	-1	29066	8285		48		122						122			0	0
19	PLWwalk	1	324	-1	41464	3929		324		21	PLWwalk	-1	307	1	34121	5055		307		324						324			0	0
19	PLWwalk	-1	108	-1	44273	2809		108		21	PLWwalk	1	81	-1	36742	2621		81		108						108			0	0
19	PLWwalk	1	307	-1	48160	3887		307		21	PLWwalk	-1	312	1	41238	4496		312		307						307			0	0
19	PLWwalk	-1	134	-1	51812	3652		134		21	PLWwalk	1	81	-1	43765	2527		81		134						134			0	0
19	PLWwalk	1	271	-1	54476	2664		271		21	PLWwalk	-1	340	1	48820	5055		340		271						271			0	0
19	PLWwalk	-1	100	-1	58175	3699		100		21	PLWwalk	1	151	1	52144	3324		151		100						100			0	0
19	PLWwalk	1	273	-1	61542	3367		273		21	PLWwalk	-1	244	-1	60992	8848		244		273						273			0	0
19	PLWwalk	-1	132	-1	65804	4262		132		21	PLWwalk	1	98	1	72179	11187		98		132						132			0	0
19	PLWwalk	1	254	1	68191	2387		254		21	PLWwalk	-1	297	1	76066	3887		297		254					254				0	0
19	PLWwalk	-1	86	1	71933	3742		86		21	PLWwalk	1	108	1	79390	3324		108		86					86				0	0
19	PLWwalk	1	237	1	74882	2949		237		21	PLWwalk	-1	319	1	83507	4117		319		237					237				0	0
19	PLWwalk	-1	48	1	78207	3325		48		21	PLWwalk	1	105	1	86363	2856		105		48					48				0	0
19	PLWwalk	1	268	1	82511	4304		268		21	PLWwalk	-1	252	-1	89218	2855		252		268					268				0	0
19	PLWwalk	-1	50	1	85277	2766		50		21	PLWwalk	1	103	1	93339	4121		103		50					50				0	0
19	PLWwalk	1	259	1	89347	4070		259		21	PLWwalk	-1	268	-1	96570	3231		268		259					259				0	0
19	PLWwalk	-1	96	-1	93187	3840		96		21	PLWwalk	1	76	-1	106867	10297		76		96						96			0	0
19	PLWwalk	1	0	-1	98332	5145		0		21	PLWwalk	-1	268	-1	110613	3746		268		0						0			0	0
19	PLWwalk	-1	247	-1	103152	4820		247		21	PLWwalk	1	165	1	115625	5012		165		247						247			0	0
19	PLWwalk	1	249	1	110218	7066		249		21	PLWwalk	-1	244	-1	117167	1542		244		249					249				0	0
19	PLWwalk	-1	112	-1	114574	4356		112		21	PLWwalk	1	96	1	121289	4122		96		112						112			0	0
19	PLWwalk	1	288	-1	117988	3414		288		21	PLWwalk	-1	280	1	124894	3605		280		288						288			0	0
19	PLWwalk	-1	141	-1	122156	4168		141		21	PLWwalk	1	112	1	128636	3742		112		141						141			0	0
19	PLWwalk	1	249	1	124261	2105		249		21	PLWwalk	-1	264	-1	131585	2949		264		249					249				0	0
19	PLWwalk	-1	115	-1	128660	4399		115		21	PLWwalk	1	103	1	135472	3887		103		115						115			0	0
19	PLWwalk	1	297	-1	132214	3554		297		21	PLWwalk	-1	216	-1	137671	2199		216		297						297			0	0
19	PLWwalk	-1	79	1	134976	2762		79		21	PLWwalk	1	110	1	142632	4961		110		79					79				0	0
19	PLWwalk	1	357	-1	140406	5430		357		21	PLWwalk	-1	249	-1	145347	2715		249		357						357			0	0
19	PLWwalk	-1	103	-1	142464	2058		103		21	PLWwalk	1	86	-1	149187	3840		86		103						103			0	0
19	PLWwalk	1	223	1	144804	2340		223		21	PLWwalk	-1	273	1	152835	3648		273		223					223				0	0
19	PLWwalk	-1	57	1	148597	3793		57		21	PLWwalk	1	144	1	157332	4497		144		57					57				0	0
19	PLWwalk	1	278	-1	152902	4305		278		21	PLWwalk	-1	290	1	160187	2855		290		278						278			0	0
19	PLWwalk	-1	103	-1	156503	3601		103		21	PLWwalk	1	81	-1	163136	2949		81		103						103			0	0
19	PLWwalk	1	288	-1	160109	3606		288		21	PLWwalk	-1	283	1	167066	3930		283		288						288			0	0
19	PLWwalk	-1	69	1	162871	2762		69		22	PLWstat	1	259	1	5105			259		69					69				0	0
19	PLWwalk	1	273	-1	166847	3976		273		22	PLWstat	-1	115	-1	79546	74441		115		273						273			0	0
19	CylSpinn	-1	237	-1	4679			237		22	PLWstat	1	100	1	86289	6743		100				237				237			0	237		237
19	CylSpinn	1	285	-1	12632	7953		285		22	PLWstat	-1	283	1	89847	3558		283				285				285			0	0			1
19	CylSpinn	-1	36	1	14789	2157		36		22	PLWstat	1	9	-1	133667	43820		9				36			36			1	36	36
19	CylSpinn	1	252	1	138339	123550		252		22	PLWstat	-1	120	-1	142847	9180		120				252			252				0	252		252
19	CylSpinn	-1	144	-1	143253	4914		144		22	CylWobb	-1	25	1	980			150				144				144			144	144	1
19	CylSpinn	1	228	1	151910	8657		228		22	CylSpinn	1	110	1	2199			110				228			228				0	228		228
19	CylSpinn	-1	158	-1	157574	5664		158		22	CylSpinn	-1	189	-1	3742	1543		189				158				158			158	158	1
19	CylSpinn	1	206	1	165531	7957		206		22	CylSpinn	1	24	-1	28601	24859		24				206			206				0	206		206
19	CylSpinn	-1	316	1	167683	2152		316		22	CylSpinn	-1	60	1	64421	35820		60				316			316				0	0			1
19	CylWobb	1	11	-1	5148			66		22	PLWwalk	-1	124	-1	2480			124					66			66			0	0
19	CylWobb	-1	7	1	42445	37297		42		22	PLWwalk	1	40	-1	7867	5387		40					42		42				0	0
19	CylWobb	1	6	-1	54097	11652		36		23	CylSpinn	-1	72	1	1453			72					36			36			0	0
19	CylWobb	-1	17	1	84941	30844		102		23	CylSpinn	1	21	-1	7488	6035		21					102		102				0	0
19	CylWobb	1	1	-1	86671	1730		6		23	CylSpinn	-1	273	1	33468	25980		273					6			6			0	0
20	PLWstat	-1	64	1	1312			64		23	CylSpinn	0	26	0	35667	2199		26			64				64				0	0
20	PLWstat	1	256	1	138437	137125		256		23	CylSpinn	1	105	1	37214	1547		105			256				256				0	0
20	PLWstat	-1	319	1	139652	1215		319		23	CylSpinn	-1	189	-1	38851	1637		189			319				319				0	0
20	PLWstat	1	129	1	142976	3324		129		23	CylSpinn	1	62	-1	43394	4543		62			129				129				0	0
20	PLWstat	-1	307	1	160480	17504		307		23	CylSpinn	-1	304	1	62164	18770		304			307				307				0	0
20	PLWwalk	-1	187	-1	3699			187		23	CylSpinn	0	52	0	64273	2109		52		187						187			0	0
20	PLWwalk	1	290	-1	103992	100293		290		23	CylSpinn	1	108	1	65347	1074		108		290						290			0	0
20	PLWwalk	-1	136	-1	108019	4027		136		23	CylSpinn	-1	249	-1	68113	2766		249		136						136			0	0
20	PLWwalk	1	264	1	117519	9500		264		23	CylSpinn	1	67	-1	71574	3461		67		264					264				0	0
20	PLWwalk	-1	345	1	161230	43711		345		23	CylSpinn	-1	343	1	91000	19426		343		345					345				0	0
20	PLWwalk	1	314	-1	167644	6414		314		23	CylSpinn	1	115	1	93574	2574		115		314						314			0	0
20	CylSpinn	-1	50	1	1031			50		23	CylSpinn	-1	216	-1	130648	37074		216				50			50			1	50	50
20	CylSpinn	1	252	1	131324	130293		252		23	CylSpinn	0	21	0	147921	17273		21				252			252				0	252		252
20	CylSpinn	-1	43	1	141289	9965		43		23	CylSpinn	1	91	1	149281	1360		91				43			43			1	43	43
20	CylWobb	-1	5	1	4914			30		23	PLWstat	1	79	-1	1593			79					30		30				0	0
20	CylWobb	1	43	-1	22746	17832		258		23	PLWstat	0	120	0	93667	92074		120					258			258			0	0
20	CylWobb	-1	36	1	64585	41839		216		23	PLWstat	1	206	1	95351	1684		206					216		216				0	0
20	CylWobb	1	60	-1	77171	12586		360		23	PLWstat	-1	201	-1	144410	49059		201					360			360			0	0
20	CylWobb	-1	33	1	90230	13059		198		23	PLWstat	0	288	0	160136	15726		288					198		198				0	0
20	CylWobb	1	45	-1	95332	5102		270		23	PLWstat	1	43	-1	162382	2246		43					270			270			0	0
20	CylWobb	-1	2	1	96082	750		12		23	PLWwalk	-1	91	-1	1824			91					12		12				0	0
20	CylWobb	1	16	-1	96597	515		96		23	PLWwalk	1	141	1	16851	15027		141					96			96			0	0
20	CylWobb	0	45	0	111714	15117		270		23	PLWwalk	-1	309	1	20128	3277		309					270						0	0
20	CylWobb	1	55	-1	114425	2711		330		23	PLWwalk	1	93	1	22933	2805		93					330			330			0	0
20	CylWobb	-1	32	1	115925	1500		192		23	PLWwalk	0	280	0	26585	3652		280					192		192				0	0
20	CylWobb	1	11	-1	117472	1547		66		23	PLWwalk	-1	24	1	28597	2012		24					66			66			0	0
20	CylWobb	-1	57	1	119203	1731		342		23	PLWwalk	1	232	1	39691	11094		232					342		342				0	0
20	CylWobb	1	6	-1	136003	16800		36		23	PLWwalk	-1	7	1	42312	2621		7					36			36			0	0
20	CylWobb	-1	50	1	139980	3977		300		23	PLWwalk	0	175	0	52613	10301		175					300		300				0	0
20	CylWobb	1	31	-1	143960	3980		186		23	PLWwalk	1	237	1	53828	1215		237					186			186			0	0
20	CylWobb	-1	33	1	146394	2434		198		23	PLWwalk	-1	72	1	57621	3793		72					198		198				0	0
20	CylWobb	1	37	-1	167593	21199		222		23	PLWwalk	1	230	1	60710	3089		230					222			222			0	0
21	CylSpinn	1	146	1	2902			146		23	PLWwalk	-1	62	1	64457	3747		62				146			146				146	146	1
21	CylSpinn	-1	201	-1	18023	15121		201		23	PLWwalk	1	321	-1	69511	5054		321				201				201			0	201		201
21	CylSpinn	1	9	-1	28320	10297		9		23	PLWwalk	-1	24	1	70730	1219		24				9				9		1	9	9
21	CylSpinn	-1	184	-1	73867	45547		184		23	PLWwalk	1	213	1	74425	3695		213				184				184			0	184		184
21	CylSpinn	1	72	-1	78687	4820		72		23	PLWwalk	-1	28	1	77843	3418		28				72				72		1	72	72
21	CylSpinn	-1	177	-1	80750	2063		177		23	PLWwalk	1	271	-1	82570	4727		271				177				177			177	177	1
21	CylSpinn	1	355	-1	84210	3460		355		23	PLWwalk	-1	355	1	84210	1640		355				355				355			0	0			1
21	CylSpinn	-1	165	-1	87539	3329		165		23	PLWwalk	0	216	0	88515	4305		216				165				165			165	165	1
21	CylSpinn	1	213	1	95496	7957		213		23	PLWwalk	1	324	-1	90625	2110		324				213			213				0	213		213
21	CylSpinn	-1	288	1	96945	1449		288		23	PLWwalk	-1	31	1	91933	1308		31				288			288				0	0			1
21	CylSpinn	1	2	-1	98398	1453		2		23	PLWwalk	1	259	1	96382	4449		259				2				2		1	2	2
21	CylSpinn	-1	177	-1	108835	10437		177		23	PLWwalk	-1	57	1	99472	3090		57				177				177			177	177	1
21	CylSpinn	1	338	-1	118996	10161		338		23	PLWwalk	0	254	0	103304	3832		254				338				338			0	0			1
21	CylSpinn	-1	170	-1	122742	3746		170		23	PLWwalk	-1	38	1	106113	2809		38				170				170			170	170	1
21	CylSpinn	1	12	-1	126671	3929		12		23	PLWwalk	0	256	0	110371	4258		256				12				12		1	12	12
21	CylSpinn	-1	201	-1	130371	3700		201		23	PLWwalk	-1	328	1	111777	1406		328				201				201			0	201		201
21	CylSpinn	1	357	-1	133414	3043		357		23	PLWwalk	1	280	-1	117859	6082		280				357				357			0	0			1
21	CylSpinn	-1	199	-1	137343	3929		199		23	PLWwalk	-1	14	1	119683	1824		14				199				199			0	199		199
21	CylSpinn	1	28	-1	141042	3699		28		23	PLWwalk	0	288	0	125019	5336		288				28				28		1	28	28
21	CylSpinn	-1	204	-1	144460	3418		204		23	PLWwalk	-1	0	1	126425	1406		0				204				204			0	204		204
21	CylSpinn	1	33	-1	148160	3700		33		23	PLWwalk	1	189	1	130121	3696		189				33				33		1	33	33
21	CylSpinn	-1	223	-1	151859	3699		223		23	PLWwalk	-1	79	1	134988	4867		79				223				223			0	223		223
21	CylSpinn	1	28	-1	155089	3230		28		23	PLWwalk	1	180	1	136953	1965		180				28				28		1	28	28
21	CylSpinn	-1	213	-1	158695	3606		213		23	PLWwalk	-1	76	1	141960	5007		76				213				213			0	213		213
21	CylSpinn	1	36	-1	162250	3555		36		23	PLWwalk	1	232	1	145003	3043		232				36				36		1	36	36
21	CylSpinn	-1	211	-1	165667	3417		211		23	PLWwalk	-1	48	1	148421	3418		48				211				211			0	211		211
21	PLWstat	-1	168	-1	3324			168		23	PLWwalk	1	256	1	152492	4071		256			168					168			0	0
21	CylWobb	1	21	-1	5523			126		23	PLWwalk	-1	328	1	153894	1402		328					126			126			0	0
21	PLWwalk	-1	134	-1	2667			134		23	PLWwalk	0	276	0	159886	5992		276		134						134			0	0
21	PLWwalk	1	81	-1	15679	13012		81		23	PLWwalk	-1	33	1	162179	2293		33		81						81			0	0
21	PLWwalk	-1	343	1	20781	5102		343		23	PLWwalk	1	225	1	165921	3742		225		343					343				0	0
21	PLWwalk	1	48	-1	29066	8285		48		23	CylWobb	-1	0	1	2390			0		48						48			0	0
21	PLWwalk	-1	307	1	34121	5055		307		24	CylWobb	1	51	-1	6644			306		307					307				0	0
21	PLWwalk	1	81	-1	36742	2621		81		24	CylWobb	-1	46	1	13476	6832		276		81						81			0	0
21	PLWwalk	-1	312	1	41238	4496		312		24	CylWobb	1	32	-1	31683	18207		192		312					312				0	0
21	PLWwalk	1	81	-1	43765	2527		81		24	CylWobb	-1	42	1	36738	5055		252		81						81			0	0
21	PLWwalk	-1	340	1	48820	5055		340		24	CylWobb	1	6	-1	54097	17359		36		340					340				0	0
21	PLWwalk	1	151	1	52144	3324		151		24	CylWobb	-1	45	1	60230	6133		270		151					151				0	0
21	PLWwalk	-1	244	-1	60992	8848		244		24	CylWobb	1	59	-1	70105	9875		354		244						244			0	0
21	PLWwalk	1	98	1	72179	11187		98		24	CylWobb	-1	28	1	73664	3559		168		98					98				0	0
21	PLWwalk	-1	297	1	76066	3887		297		24	CylWobb	1	55	-1	76988	3324		330		297					297				0	0
21	PLWwalk	1	108	1	79390	3324		108		24	CylWobb	-1	22	1	78109	1121		132		108					108				0	0
21	PLWwalk	-1	319	1	83507	4117		319		24	CylWobb	1	54	-1	86300	8191		324		319					319				0	0
21	PLWwalk	1	105	1	86363	2856		105		24	CylWobb	-1	17	1	87285	985		102		105					105				0	0
21	PLWwalk	-1	252	-1	89218	2855		252		24	CylWobb	1	52	-1	95617	8332		312		252						252			0	0
21	PLWwalk	1	103	1	93339	4121		103		24	CylWobb	-1	13	1	96503	886		78		103					103				0	0
21	PLWwalk	-1	268	-1	96570	3231		268		24	CylWobb	1	51	-1	97910	1407		306		268						268			0	0
21	PLWwalk	1	76	-1	106867	10297		76		24	CylWobb	-1	21	1	99125	1215		126		76						76			0	0
21	PLWwalk	-1	268	-1	110613	3746		268		24	CylWobb	1	54	-1	100339	1214		324		268						268			0	0
21	PLWwalk	1	165	1	115625	5012		165		24	CylWobb	-1	16	1	101277	938		96		165					165				0	0
21	PLWwalk	-1	244	-1	117167	1542		244		24	CylWobb	1	55	-1	102726	1449		330		244						244			0	0
21	PLWwalk	1	96	1	121289	4122		96		24	CylWobb	-1	18	1	103710	984		108		96					96				0	0
21	PLWwalk	-1	280	1	124894	3605		280		24	CylWobb	1	49	-1	104835	1125		294		280					280				0	0
21	PLWwalk	1	112	1	128636	3742		112		24	CylWobb	-1	20	1	106101	1266		120		112					112				0	0
21	PLWwalk	-1	264	-1	131585	2949		264		24	CylWobb	1	54	-1	107367	1266		324		264						264			0	0
21	PLWwalk	1	103	1	135472	3887		103		24	CylWobb	-1	20	1	108445	1078		120		103					103				0	0
21	PLWwalk	-1	216	-1	137671	2199		216		24	CylWobb	1	47	-1	109472	1027		282		216						216			0	0
21	PLWwalk	1	110	1	142632	4961		110		24	CylWobb	-1	15	1	110597	1125		90		110					110				0	0
21	PLWwalk	-1	249	-1	145347	2715		249		24	CylWobb	1	6	-1	112609	2012		36		249						249			0	0
21	PLWwalk	1	86	-1	149187	3840		86		24	CylWobb	-1	23	1	113261	652		138		86						86			0	0
21	PLWwalk	-1	273	1	152835	3648		273		24	CylWobb	1	45	-1	114058	797		270		273					273				0	0
21	PLWwalk	1	144	1	157332	4497		144		24	CylWobb	-1	7	1	114996	938		42		144					144				0	0
21	PLWwalk	-1	290	1	160187	2855		290		24	CylWobb	1	57	-1	116867	1871		342		290					290				0	0
21	PLWwalk	1	81	-1	163136	2949		81		24	CylWobb	-1	21	1	117851	984		126		81						81			0	0
21	PLWwalk	-1	283	1	167066	3930		283		24	CylWobb	0	27	0	122765	4914		162		283					283				0	0
22	PLWstat	1	259	1	5105			259		24	CylWobb	-1	18	1	134136	11371		108			259				259				0	0
22	PLWstat	-1	115	-1	79546	74441		115		24	CylWobb	1	27	-1	141484	7348		162			115					115			0	0
22	PLWstat	1	100	1	86289	6743		100		24	CylWobb	0	8	0	145460	3976		48			100				100				0	0
22	PLWstat	-1	283	1	89847	3558		283		24	CylWobb	-1	26	1	164835	19375		156			283				283				0	0
22	PLWstat	1	9	-1	133667	43820		9		24	CylWobb	1	57	-1	168347	3512		342			9					9			0	0
22	PLWstat	-1	120	-1	142847	9180		120		24	PLWwalk	1	319	-1	6269			319			120					120			0	0
22	CylWobb	-1	25	1	980			150		24	PLWwalk	-1	52	1	8093	1824		52					150		150				0	0
22	CylSpinn	1	110	1	2199			110		24	PLWwalk	1	220	1	11371	3278		220				110			110				110	110	1
22	CylSpinn	-1	189	-1	3742	1543		189		24	PLWwalk	-1	57	1	15210	3839		57				189				189			0	189		189
22	CylSpinn	1	24	-1	28601	24859		24		24	PLWwalk	1	280	-1	19562	4352		280				24				24		1	24	24
22	CylSpinn	-1	60	1	64421	35820		60		24	PLWwalk	-1	76	1	22601	3039		76				60			60			1	60	60
22	PLWwalk	-1	124	-1	2480			124		24	PLWwalk	1	271	-1	26394	3793		271		124						124			0	0
22	PLWwalk	1	40	-1	7867	5387		40		24	PLWwalk	-1	21	1	28546	2152		21		40						40			0	0
23	CylSpinn	-1	72	1	1453			72		24	PLWwalk	1	237	1	32757	4211		237				72			72			1	72	72
23	CylSpinn	1	21	-1	7488	6035		21		24	PLWwalk	-1	52	1	36175	3418		52				21				21		1	21	21
23	CylSpinn	-1	273	1	33468	25980		273		24	PLWwalk	1	220	1	39453	3278		220				273			273				0	0			1
23	CylSpinn	0	26	0	35667	2199		26		24	PLWwalk	-1	55	1	43246	3793		55				26						1	26	26
23	CylSpinn	1	105	1	37214	1547		105		24	PLWwalk	1	247	1	46988	3742		247				105			105				105	105	1
23	CylSpinn	-1	189	-1	38851	1637		189		24	PLWwalk	-1	26	1	49703	2715		26				189				189			0	189		189
23	CylSpinn	1	62	-1	43394	4543		62		24	PLWwalk	1	276	-1	54570	4867		276				62				62		1	62	62
23	CylSpinn	-1	304	1	62164	18770		304		24	PLWwalk	-1	19	1	56582	2012		19				304			304				0	0			1
23	CylSpinn	0	52	0	64273	2109		52		24	PLWwalk	1	213	1	60375	3793		213				52						1	52	52
23	CylSpinn	1	108	1	65347	1074		108		24	PLWwalk	-1	52	1	64257	3882		52				108			108				108	108	1
23	CylSpinn	-1	249	-1	68113	2766		249		24	PLWwalk	1	247	1	68046	3789		247				249				249			0	249		249
23	CylSpinn	1	67	-1	71574	3461		67		24	PLWwalk	-1	50	1	71230	3184		50				67				67		1	67	67
23	CylSpinn	-1	343	1	91000	19426		343		24	PLWwalk	1	232	1	74789	3559		232				343			343				0	0			1
23	CylSpinn	1	115	1	93574	2574		115		24	PLWwalk	-1	9	1	77460	2671		9				115			115				115	115	1
23	CylSpinn	-1	216	-1	130648	37074		216		24	PLWwalk	1	276	-1	82656	5196		276				216				216			0	216		216
23	CylSpinn	0	21	0	147921	17273		21		24	PLWwalk	-1	55	1	85367	2711		55				21						1	21	21
23	CylSpinn	1	91	1	149281	1360		91		24	PLWwalk	1	230	1	88785	3418		230				91			91				91	91	1
23	PLWstat	1	79	-1	1593			79		24	PLWwalk	-1	57	1	92433	3648		57			79					79			0	0
23	PLWstat	0	120	0	93667	92074		120		24	PLWwalk	1	216	1	95523	3090		216			120								0	0
23	PLWstat	1	206	1	95351	1684		206		24	PLWwalk	-1	40	1	99128	3605		40			206				206				0	0
23	PLWstat	-1	201	-1	144410	49059		201		24	PLWwalk	1	216	1	102542	3414		216			201					201			0	0
23	PLWstat	0	288	0	160136	15726		288		24	PLWwalk	-1	52	1	106382	3840		52			288								0	0
23	PLWstat	1	43	-1	162382	2246		43		24	PLWwalk	1	252	1	110265	3883		252			43					43			0	0
23	PLWwalk	-1	91	-1	1824			91		24	PLWwalk	-1	91	-1	114152	3887		91		91						91			0	0
23	PLWwalk	1	141	1	16851	15027		141		24	PLWwalk	1	228	1	116820	2668		228		141					141				0	0
23	PLWwalk	-1	309	1	20128	3277		309		24	PLWwalk	-1	64	1	120656	3836		64		309					309				0	0
23	PLWwalk	1	93	1	22933	2805		93		24	PLWwalk	1	206	1	123417	2761		206		93					93				0	0
23	PLWwalk	0	280	0	26585	3652		280		24	PLWwalk	-1	60	1	127582	4165		60		280									0	0
23	PLWwalk	-1	24	1	28597	2012		24		24	PLWwalk	1	244	1	131183	3601		244		24					24				0	0
23	PLWwalk	1	232	1	39691	11094		232		24	PLWwalk	-1	50	1	134414	3231		50		232					232				0	0
23	PLWwalk	-1	7	1	42312	2621		7		24	PLWwalk	1	208	1	137503	3089		208		7					7				0	0
23	PLWwalk	0	175	0	52613	10301		175		24	PLWwalk	-1	64	1	141714	4211		64		175									0	0
23	PLWwalk	1	237	1	53828	1215		237		24	PLWwalk	1	223	1	144804	3090		223		237					237				0	0
23	PLWwalk	-1	72	1	57621	3793		72		24	PLWwalk	-1	55	1	148546	3742		55		72					72				0	0
23	PLWwalk	1	230	1	60710	3089		230		24	PLWwalk	1	199	1	151355	2809		199		230					230				0	0
23	PLWwalk	-1	62	1	64457	3747		62		24	PLWwalk	-1	69	1	155847	4492		69		62					62				0	0
23	PLWwalk	1	321	-1	69511	5054		321		24	PLWwalk	1	223	1	158843	2996		223		321						321			0	0
23	PLWwalk	-1	24	1	70730	1219		24		24	PLWwalk	-1	28	1	162074	3231		28		24					24				0	0
23	PLWwalk	1	213	1	74425	3695		213		24	PLWwalk	1	204	1	165492	3418		204		213					213				0	0
23	PLWwalk	-1	28	1	77843	3418		28		24	PLWstat	1	240	1	4726			240		28					28				0	0
23	PLWwalk	1	271	-1	82570	4727		271		24	PLWstat	-1	38	1	7816	3090		38		271						271			0	0
23	PLWwalk	-1	355	1	84210	1640		355		24	PLWstat	1	237	1	11699	3883		237		355					355				0	0
23	PLWwalk	0	216	0	88515	4305		216		24	PLWstat	-1	336	1	13617	1918		336		216									0	0
23	PLWwalk	1	324	-1	90625	2110		324		24	PLWstat	1	139	1	16800	3183		139		324						324			0	0
23	PLWwalk	-1	31	1	91933	1308		31		24	PLWstat	-1	314	1	20214	3414		314		31					31				0	0
23	PLWwalk	1	259	1	96382	4449		259		24	PLWstat	1	146	1	23960	3746		146		259					259				0	0
23	PLWwalk	-1	57	1	99472	3090		57		24	PLWstat	-1	314	1	27238	3278		314		57					57				0	0
23	PLWwalk	0	254	0	103304	3832		254		24	PLWstat	1	151	1	31074	3836		151		254									0	0
23	PLWwalk	-1	38	1	106113	2809		38		24	PLWstat	-1	350	1	34957	3883		350		38					38				0	0
23	PLWwalk	0	256	0	110371	4258		256		24	PLWstat	1	189	1	38847	3890		189		256									0	0
23	PLWwalk	-1	328	1	111777	1406		328		24	PLWstat	-1	340	1	41792	2945		340		328					328				0	0
23	PLWwalk	1	280	-1	117859	6082		280		24	PLWstat	1	194	1	45957	4165		194		280						280			0	0
23	PLWwalk	-1	14	1	119683	1824		14		24	PLWstat	-1	336	1	48722	2765		336		14					14				0	0
23	PLWwalk	0	288	0	125019	5336		288		24	PLWstat	1	148	1	52089	3367		148		288									0	0
23	PLWwalk	-1	0	1	126425	1406		0		24	PLWstat	-1	300	1	55039	2950		300		0					0				0	0
23	PLWwalk	1	189	1	130121	3696		189		24	PLWstat	1	158	1	59296	4257		158		189					189				0	0
23	PLWwalk	-1	79	1	134988	4867		79		24	PLWstat	-1	120	-1	65570	6274		120		79					79				0	0
23	PLWwalk	1	180	1	136953	1965		180		24	PLWstat	1	170	1	66550	980		170		180					180				0	0
23	PLWwalk	-1	76	1	141960	5007		76		24	PLWstat	-1	309	1	69265	2715		309		76					76				0	0
23	PLWwalk	1	232	1	145003	3043		232		24	PLWstat	1	170	1	73574	4309		170		232					232				0	0
23	PLWwalk	-1	48	1	148421	3418		48		24	PLWstat	-1	38	1	78019	4445		38		48					48				0	0
23	PLWwalk	1	256	1	152492	4071		256		24	PLWstat	1	158	1	80359	2340		158		256					256				0	0
23	PLWwalk	-1	328	1	153894	1402		328		24	PLWstat	-1	292	1	82980	2621		292		328					328				0	0
23	PLWwalk	0	276	0	159886	5992		276		24	PLWstat	1	158	1	87378	4398		158		276									0	0
23	PLWwalk	-1	33	1	162179	2293		33		24	PLWstat	-1	88	1	93042	5664		88		33					33				0	0
23	PLWwalk	1	225	1	165921	3742		225		24	PLWstat	1	249	1	96179	3137		249		225					225				0	0
23	CylWobb	-1	0	1	2390			0		24	PLWstat	-1	62	1	99546	3367		62					0		0				0	0
24	CylWobb	1	51	-1	6644			306		24	PLWstat	1	261	1	103433	3887		261					306			306			0	0
24	CylWobb	-1	46	1	13476	6832		276		24	PLWstat	-1	24	1	105820	2387		24					276		276				0	0
24	CylWobb	1	32	-1	31683	18207		192		24	PLWstat	1	158	1	108441	2621		158					192			192			0	0
24	CylWobb	-1	42	1	36738	5055		252		24	PLWstat	-1	0	1	112371	3930		0					252		252				0	0
24	CylWobb	1	6	-1	54097	17359		36		24	PLWstat	1	254	1	117332	4961		254					36			36			0	0
24	CylWobb	-1	45	1	60230	6133		270		24	PLWstat	-1	40	1	120187	2855		40					270		270				0	0
24	CylWobb	1	59	-1	70105	9875		354		24	PLWstat	1	189	1	130109	9922		189					354			354			0	0
24	CylWobb	-1	28	1	73664	3559		168		24	PLWstat	-1	348	1	168296	38187		348					168		168				0	0
24	CylWobb	1	55	-1	76988	3324		330		24	CylSpinn	1	220	1	4355			220					330			330			0	0
24	CylWobb	-1	22	1	78109	1121		132		24	CylSpinn	-1	86	1	8753	4398		86					132		132				0	0
24	CylWobb	1	54	-1	86300	8191		324		24	CylSpinn	1	242	1	11796	3043		242					324			324			0	0
24	CylWobb	-1	17	1	87285	985		102		24	CylSpinn	-1	14	1	14367	2571		14					102		102				0	0
24	CylWobb	1	52	-1	95617	8332		312		24	CylSpinn	1	184	1	17691	3324		184					312			312			0	0
24	CylWobb	-1	13	1	96503	886		78		24	CylSpinn	-1	84	1	22746	5055		84					78		78				0	0
24	CylWobb	1	51	-1	97910	1407		306		24	CylSpinn	1	223	1	25460	2714		223					306			306			0	0
24	CylWobb	-1	21	1	99125	1215		126		24	CylSpinn	-1	31	1	28738	3278		31					126		126				0	0
24	CylWobb	1	54	-1	100339	1214		324		24	CylSpinn	1	201	1	32058	3320		201					324			324			0	0
24	CylWobb	-1	16	1	101277	938		96		24	CylSpinn	-1	50	1	36132	4074		50					96		96				0	0
24	CylWobb	1	55	-1	102726	1449		330		24	CylSpinn	1	199	1	39035	2903		199					330			330			0	0
24	CylWobb	-1	18	1	103710	984		108		24	CylSpinn	-1	7	1	56351	17316		7					108		108				0	0
24	CylWobb	1	49	-1	104835	1125		294		24	CylSpinn	1	189	1	59906	3555		189					294			294			0	0
24	CylWobb	-1	20	1	106101	1266		120		24	CylSpinn	-1	57	1	64355	4449		57					120		120				0	0
24	CylWobb	1	54	-1	107367	1266		324		24	CylSpinn	1	204	1	67207	2852		204					324			324			0	0
24	CylWobb	-1	20	1	108445	1078		120		24	CylSpinn	-1	336	1	69781	2574		336					120		120				0	0
24	CylWobb	1	47	-1	109472	1027		282		24	CylSpinn	1	206	1	74273	4492		206					282			282			0	0
24	CylWobb	-1	15	1	110597	1125		90		24	CylSpinn	-1	350	1	77082	2809		350					90		90				0	0
24	CylWobb	1	6	-1	112609	2012		36		24	CylSpinn	1	206	1	81296	4214		206					36			36			0	0
24	CylWobb	-1	23	1	113261	652		138		24	CylSpinn	-1	67	1	85601	4305		67					138		138				0	0
24	CylWobb	1	45	-1	114058	797		270		24	CylSpinn	1	93	1	86117	516		93					270			270			0	0
24	CylWobb	-1	7	1	114996	938		42		24	CylSpinn	-1	352	1	91175	5058		352					42		42				0	0
24	CylWobb	1	57	-1	116867	1871		342		24	CylSpinn	1	223	1	95667	4492		223					342			342			0	0
24	CylWobb	-1	21	1	117851	984		126		24	CylSpinn	-1	352	1	98195	2528		352					126		126				0	0
24	CylWobb	0	27	0	122765	4914		162		24	CylSpinn	1	259	1	110410	12215		259					162						0	0
24	CylWobb	-1	18	1	134136	11371		108		24	CylSpinn	-1	350	1	119207	8797		350					108		108				0	0
24	CylWobb	1	27	-1	141484	7348		162		24	CylSpinn	1	206	1	123421	4214		206					162			162			0	0
24	CylWobb	0	8	0	145460	3976		48		24	CylSpinn	-1	48	1	127351	3930		48					48						0	0
24	CylWobb	-1	26	1	164835	19375		156		24	CylSpinn	1	261	1	131515	4164		261					156		156				0	0
24	CylWobb	1	57	-1	168347	3512		342		24	CylSpinn	-1	31	1	134042	2527		31					342			342			0	0
24	PLWwalk	1	319	-1	6269			319		24	CylSpinn	1	204	1	137414	3372		204		319						319			0	0
24	PLWwalk	-1	52	1	8093	1824		52		24	CylSpinn	-1	26	1	140968	3554		26		52					52				0	0
24	PLWwalk	1	220	1	11371	3278		220		24	CylSpinn	1	254	1	145417	4449		254		220					220				0	0
24	PLWwalk	-1	57	1	15210	3839		57		24	CylSpinn	-1	69	1	148832	3415		69		57					57				0	0
24	PLWwalk	1	280	-1	19562	4352		280		24	CylSpinn	1	208	1	151546	2714		208		280						280			0	0
24	PLWwalk	-1	76	1	22601	3039		76		24	CylSpinn	-1	4	1	154589	3043		4		76					76				0	0
24	PLWwalk	1	271	-1	26394	3793		271		24	CylSpinn	1	259	1	159550	4961		259		271						271			0	0
24	PLWwalk	-1	21	1	28546	2152		21		24	CylSpinn	-1	74	1	162964	3414		74		21					21				0	0
24	PLWwalk	1	237	1	32757	4211		237		24	CylSpinn	1	105	1	163574	610		105		237					237				0	0
24	PLWwalk	-1	52	1	36175	3418		52		25	CylWobb	1	27	-1	3417			162		52					52				0	0
24	PLWwalk	1	220	1	39453	3278		220		25	PLWstat	1	244	1	4820			244		220					220				0	0
24	PLWwalk	-1	55	1	43246	3793		55		25	CylSpinn	1	112	1	2246			112		55					55				0	0
24	PLWwalk	1	247	1	46988	3742		247		25	CylSpinn	-1	177	-1	38609	36363		177		247					247				0	0
24	PLWwalk	-1	26	1	49703	2715		26		25	CylSpinn	1	180	1	157996	119387		180		26					26				0	0
24	PLWwalk	1	276	-1	54570	4867		276		25	PLWwalk	-1	79	1	1589			79		276						276			0	0
24	PLWwalk	-1	19	1	56582	2012		19		25	PLWwalk	1	218	1	4304	2715		218		19					19				0	0
24	PLWwalk	1	213	1	60375	3793		213		25	PLWwalk	-1	81	1	8656	4352		81		213					213				0	0
24	PLWwalk	-1	52	1	64257	3882		52		25	PLWwalk	1	254	1	12027	3371		254		52					52				0	0
24	PLWwalk	1	247	1	68046	3789		247		25	PLWwalk	-1	91	-1	15867	3840		91		247					247				0	0
24	PLWwalk	-1	50	1	71230	3184		50		25	PLWwalk	1	242	1	18812	2945		242		50					50				0	0
24	PLWwalk	1	232	1	74789	3559		232		25	PLWwalk	-1	60	1	22277	3465		60		232					232				0	0
24	PLWwalk	-1	9	1	77460	2671		9		25	PLWwalk	1	247	1	25929	3652		247		9					9				0	0
24	PLWwalk	1	276	-1	82656	5196		276		25	PLWwalk	-1	72	1	29531	3602		72		276						276			0	0
24	PLWwalk	-1	55	1	85367	2711		55		25	PLWwalk	1	228	1	32574	3043		228		55					55				0	0
24	PLWwalk	1	230	1	88785	3418		230		25	PLWwalk	-1	84	1	36789	4215		84		230					230				0	0
24	PLWwalk	-1	57	1	92433	3648		57		25	PLWwalk	1	247	1	39968	3179		247		57					57				0	0
24	PLWwalk	1	216	1	95523	3090		216		25	PLWwalk	-1	84	1	43808	3840		84		216					216				0	0
24	PLWwalk	-1	40	1	99128	3605		40		25	PLWwalk	1	266	1	47363	3555		266		40					40				0	0
24	PLWwalk	1	216	1	102542	3414		216		25	PLWwalk	-1	96	-1	51062	3699		96		216					216				0	0
24	PLWwalk	-1	52	1	106382	3840		52		25	PLWwalk	1	230	1	53683	2621		230		52					52				0	0
24	PLWwalk	1	252	1	110265	3883		252		25	PLWwalk	-1	67	1	57519	3836		67		252					252				0	0
24	PLWwalk	-1	91	-1	114152	3887		91		25	PLWwalk	1	247	1	61031	3512		247		91						91			0	0
24	PLWwalk	1	228	1	116820	2668		228		25	PLWwalk	-1	84	1	64867	3836		84		228					228				0	0
24	PLWwalk	-1	64	1	120656	3836		64		25	PLWwalk	1	252	1	68144	3277		252		64					64				0	0
24	PLWwalk	1	206	1	123417	2761		206		25	PLWwalk	-1	67	1	71562	3418		67		206					206				0	0
24	PLWwalk	-1	60	1	127582	4165		60		25	PLWwalk	1	254	1	75214	3652		254		60					60				0	0
24	PLWwalk	1	244	1	131183	3601		244		25	PLWwalk	-1	79	1	78816	3602		79		244					244				0	0
24	PLWwalk	-1	50	1	134414	3231		50		25	PLWwalk	1	254	1	82234	3418		254		50					50				0	0
24	PLWwalk	1	208	1	137503	3089		208		25	PLWwalk	-1	81	1	85882	3648		81		208					208				0	0
24	PLWwalk	-1	64	1	141714	4211		64		25	PLWwalk	1	249	1	89160	3278		249		64					64				0	0
24	PLWwalk	1	223	1	144804	3090		223		25	PLWwalk	-1	91	-1	93093	3933		91		223					223				0	0
24	PLWwalk	-1	55	1	148546	3742		55		25	PLWwalk	1	266	1	96507	3414		266		55					55				0	0
24	PLWwalk	1	199	1	151355	2809		199		25	PLWwalk	-1	86	1	100019	3512		86		199					199				0	0
24	PLWwalk	-1	69	1	155847	4492		69		25	PLWwalk	1	278	-1	103761	3742		278		69					69				0	0
24	PLWwalk	1	223	1	158843	2996		223		25	PLWwalk	-1	88	1	107085	3324		88		223					223				0	0
24	PLWwalk	-1	28	1	162074	3231		28		25	PLWwalk	1	261	1	110457	3372		261		28					28				0	0
24	PLWwalk	1	204	1	165492	3418		204		25	PLWwalk	-1	88	1	114105	3648		88		204					204				0	0
24	PLWstat	1	240	1	4726			240		25	PLWwalk	1	278	-1	117800	3695		278			240				240				0	0
24	PLWstat	-1	38	1	7816	3090		38		25	PLWwalk	-1	93	-1	121218	3418		93			38				38				0	0
24	PLWstat	1	237	1	11699	3883		237		25	PLWwalk	1	280	-1	124871	3653		280			237				237				0	0
24	PLWstat	-1	336	1	13617	1918		336		25	PLWwalk	-1	96	-1	128285	3414		96			336				336				0	0
24	PLWstat	1	139	1	16800	3183		139		25	PLWwalk	1	278	-1	131843	3558		278			139				139				0	0
24	PLWstat	-1	314	1	20214	3414		314		25	PLWwalk	-1	88	1	135164	3321		88			314				314				0	0
24	PLWstat	1	146	1	23960	3746		146		25	PLWwalk	1	283	-1	138957	3793		283			146				146				0	0
24	PLWstat	-1	314	1	27238	3278		314		25	PLWwalk	-1	81	1	142046	3089		81			314				314				0	0
24	PLWstat	1	151	1	31074	3836		151		25	PLWwalk	1	278	-1	145882	3836		278			151				151				0	0
24	PLWstat	-1	350	1	34957	3883		350		25	PLWwalk	-1	84	1	149109	3227		84			350				350				0	0
24	PLWstat	1	189	1	38847	3890		189		25	PLWwalk	1	278	-1	152902	3793		278			189				189				0	0
24	PLWstat	-1	340	1	41792	2945		340		25	PLWwalk	-1	93	-1	156320	3418		93			340				340				0	0
24	PLWstat	1	194	1	45957	4165		194		25	PLWwalk	1	280	-1	159968	3648		280			194				194				0	0
24	PLWstat	-1	336	1	48722	2765		336		25	PLWwalk	-1	86	1	163199	3231		86			336				336				0	0
24	PLWstat	1	148	1	52089	3367		148		25	PLWwalk	1	249	1	166382	3183		249			148				148				0	0
24	PLWstat	-1	300	1	55039	2950		300		26	PLWwalk	-1	93	-1	1875			93			300				300				0	0
24	PLWstat	1	158	1	59296	4257		158		26	PLWwalk	1	232	1	4589	2714		232			158				158				0	0
24	PLWstat	-1	120	-1	65570	6274		120		26	PLWwalk	-1	57	1	8191	3602		57			120					120			0	0
24	PLWstat	1	170	1	66550	980		170		26	PLWwalk	1	230	1	11562	3371		230			170				170				0	0
24	PLWstat	-1	309	1	69265	2715		309		26	PLWwalk	-1	50	1	15070	3508		50			309				309				0	0
24	PLWstat	1	170	1	73574	4309		170		26	PLWwalk	1	220	1	18394	3324		220			170				170				0	0
24	PLWstat	-1	38	1	78019	4445		38		26	PLWwalk	-1	38	1	21859	3465		38			38				38				0	0
24	PLWstat	1	158	1	80359	2340		158		26	PLWwalk	1	225	1	25511	3652		225			158				158				0	0
24	PLWstat	-1	292	1	82980	2621		292		26	PLWwalk	-1	31	1	28738	3227		31			292				292				0	0
24	PLWstat	1	158	1	87378	4398		158		26	PLWwalk	1	211	1	32250	3512		211			158				158				0	0
24	PLWstat	-1	88	1	93042	5664		88		26	PLWwalk	-1	21	1	35574	3324		21			88				88				0	0
24	PLWstat	1	249	1	96179	3137		249		26	PLWwalk	1	216	1	39363	3789		216			249				249				0	0
24	PLWstat	-1	62	1	99546	3367		62		26	PLWwalk	-1	62	1	43390	4027		62			62				62				0	0
24	PLWstat	1	261	1	103433	3887		261		26	PLWwalk	1	206	1	46199	2809		206			261				261				0	0
24	PLWstat	-1	24	1	105820	2387		24		26	PLWwalk	-1	9	1	49378	3179		9			24				24				0	0
24	PLWstat	1	158	1	108441	2621		158		26	PLWwalk	1	192	1	52937	3559		192			158				158				0	0
24	PLWstat	-1	0	1	112371	3930		0		26	PLWwalk	-1	31	1	56820	3883		31			0				0				0	0
24	PLWstat	1	254	1	117332	4961		254		26	PLWwalk	1	228	1	60660	3840		228			254				254				0	0
24	PLWstat	-1	40	1	120187	2855		40		26	PLWwalk	-1	21	1	63652	2992		21			40				40				0	0
24	PLWstat	1	189	1	130109	9922		189		26	PLWwalk	1	223	1	67585	3933		223			189				189				0	0
24	PLWstat	-1	348	1	168296	38187		348		26	PLWwalk	-1	14	1	70535	2950		14			348				348				0	0
24	CylSpinn	1	220	1	4355			220		26	PLWwalk	1	196	1	74093	3558		196				220			220				0	220		220
24	CylSpinn	-1	86	1	8753	4398		86		26	PLWwalk	-1	12	1	77511	3418		12				86			86			1	86	86
24	CylSpinn	1	242	1	11796	3043		242		26	PLWwalk	1	225	1	81675	4164		225				242			242				0	242		242
24	CylSpinn	-1	14	1	14367	2571		14		26	PLWwalk	-1	28	1	84859	3184		28				14			14			1	14	14
24	CylSpinn	1	184	1	17691	3324		184		26	PLWwalk	1	220	1	88601	3742		220				184			184				0	184		184
24	CylSpinn	-1	84	1	22746	5055		84		26	PLWwalk	-1	14	1	91597	2996		14				84			84			1	84	84
24	CylSpinn	1	223	1	25460	2714		223		26	PLWwalk	1	208	1	95390	3793		208				223			223				0	223		223
24	CylSpinn	-1	31	1	28738	3278		31		26	PLWwalk	-1	31	1	98945	3555		31				31			31			1	31	31
24	CylSpinn	1	201	1	32058	3320		201		26	PLWwalk	1	211	1	102457	3512		211				201			201				0	201		201
24	CylSpinn	-1	50	1	36132	4074		50		26	PLWwalk	-1	26	1	105871	3414		26				50			50			1	50	50
24	CylSpinn	1	199	1	39035	2903		199		26	PLWwalk	1	208	1	109429	3558		208				199			199				0	199		199
24	CylSpinn	-1	7	1	56351	17316		7		26	PLWwalk	-1	14	1	112656	3227		14				7			7			1	7	7
24	CylSpinn	1	189	1	59906	3555		189		26	PLWwalk	1	196	1	116214	3558		196				189			189				0	189		189
24	CylSpinn	-1	57	1	64355	4449		57		26	PLWwalk	-1	19	1	119773	3559		19				57			57			1	57	57
24	CylSpinn	1	204	1	67207	2852		204		26	PLWwalk	1	216	1	123609	3836		216				204			204				0	204		204
24	CylSpinn	-1	336	1	69781	2574		336		26	PLWwalk	-1	33	1	127070	3461		33				336			336				0	0			1
24	CylSpinn	1	206	1	74273	4492		206		26	PLWwalk	1	208	1	130488	3418		208				206			206				0	206		206
24	CylSpinn	-1	350	1	77082	2809		350		26	PLWwalk	-1	40	1	134234	3746		40				350			350				0	0			1
24	CylSpinn	1	206	1	81296	4214		206		26	PLWwalk	1	211	1	137554	3320		211				206			206				0	206		206
24	CylSpinn	-1	67	1	85601	4305		67		26	PLWwalk	-1	26	1	140972	3418		26				67			67			1	67	67
24	CylSpinn	1	93	1	86117	516		93		26	PLWwalk	1	201	1	144386	3414		201				93			93				93	93	1
24	CylSpinn	-1	352	1	91175	5058		352		26	PLWwalk	-1	36	1	148179	3793		36				352			352				0	0			1
24	CylSpinn	1	223	1	95667	4492		223		26	PLWwalk	1	218	1	151734	3555		218				223			223				0	223		223
24	CylSpinn	-1	352	1	98195	2528		352		26	PLWwalk	-1	31	1	155105	3371		31				352			352				0	0			1
24	CylSpinn	1	259	1	110410	12215		259		26	PLWwalk	1	232	1	159035	3930		232				259			259				0	259		259
24	CylSpinn	-1	350	1	119207	8797		350		26	PLWwalk	-1	40	1	162312	3277		40				350			350				0	0			1
24	CylSpinn	1	206	1	123421	4214		206		26	PLWwalk	1	204	1	165496	3184		204				206			206				0	206		206
24	CylSpinn	-1	48	1	127351	3930		48		26	CylSpinn	-1	48	1	980			48				48			48			1	48	48
24	CylSpinn	1	261	1	131515	4164		261		26	CylSpinn	1	88	-1	1777	797		88				261			261				0	261		261
24	CylSpinn	-1	31	1	134042	2527		31		26	CylSpinn	-1	254	-1	12027	10250		254				31			31			1	31	31
24	CylSpinn	1	204	1	137414	3372		204		26	CylSpinn	1	84	-1	92945	80918		84				204			204				0	204		204
24	CylSpinn	-1	26	1	140968	3554		26		26	CylSpinn	-1	232	-1	95843	2898		232				26			26			1	26	26
24	CylSpinn	1	254	1	145417	4449		254		26	CylSpinn	1	7	-1	140585	44742		7				254			254				0	254		254
24	CylSpinn	-1	69	1	148832	3415		69		26	CylWobb	-1	45	1	1734			270				69			69			1	69	69
24	CylSpinn	1	208	1	151546	2714		208		26	CylWobb	0	26	0	89949	88215		156				208			208				0	208		208
24	CylSpinn	-1	4	1	154589	3043		4		26	CylWobb	-1	42	1	92898	2949		252				4			4			1	4	4
24	CylSpinn	1	259	1	159550	4961		259		26	CylWobb	1	37	-1	141851	48953		222				259			259				0	259		259
24	CylSpinn	-1	74	1	162964	3414		74		26	CylWobb	-1	21	1	143582	1731		126				74			74			1	74	74
24	CylSpinn	1	105	1	163574	610		105		26	PLWstat	1	108	1	2152			108				105			105				105	105	1
25	CylWobb	1	27	-1	3417			162		26	PLWstat	-1	156	-1	24148	21996		156					162			162			0	0
25	PLWstat	1	244	1	4820			244		26	PLWstat	1	331	-1	111804	87656		331			244				244				0	0
25	CylSpinn	1	112	1	2246			112		26	PLWstat	-1	244	-1	145222	33418		244				112			112				112	112	1
25	CylSpinn	-1	177	-1	38609	36363		177		27	CylSpinn	1	110	1	2199			110				177				177			177	177	1
25	CylSpinn	1	180	1	157996	119387		180		27	PLWstat	1	237	1	4683			237				180			180				0	180
25	PLWwalk	-1	79	1	1589			79		27	PLWstat	-1	96	-1	15960	11277		96		79					79				0	0
25	PLWwalk	1	218	1	4304	2715		218		27	PLWstat	1	160	1	24246	8286		160		218					218				0	0
25	PLWwalk	-1	81	1	8656	4352		81		27	PLWstat	-1	345	1	27851	3605		345		81					81				0	0
25	PLWwalk	1	254	1	12027	3371		254		27	PLWstat	1	172	1	94695	66844		172		254					254				0	0
25	PLWwalk	-1	91	-1	15867	3840		91		27	PLWstat	-1	144	-1	122203	27508		144		91						91			0	0
25	PLWwalk	1	242	1	18812	2945		242		27	PLWwalk	-1	115	-1	2292			115		242					242				0	0
25	PLWwalk	-1	60	1	22277	3465		60		27	PLWwalk	1	331	-1	13527	11235		331		60					60				0	0
25	PLWwalk	1	247	1	25929	3652		247		27	PLWwalk	-1	38	1	56968	43441		38		247					247				0	0
25	PLWwalk	-1	72	1	29531	3602		72		27	PLWwalk	1	278	-1	61648	4680		278		72					72				0	0
25	PLWwalk	1	228	1	32574	3043		228		27	PLWwalk	-1	48	1	85242	23594		48		228					228				0	0
25	PLWwalk	-1	84	1	36789	4215		84		27	PLWwalk	1	254	1	89265	4023		254		84					84				0	0
25	PLWwalk	1	247	1	39968	3179		247		27	PLWwalk	-1	38	1	99097	9832		38		247					247				0	0
25	PLWwalk	-1	84	1	43808	3840		84		27	PLWwalk	1	175	1	101765	2668		175		84					84				0	0
25	PLWwalk	1	266	1	47363	3555		266		27	PLWwalk	0	249	0	103214	1449		249		266					266				0	0
25	PLWwalk	-1	96	-1	51062	3699		96		27	PLWwalk	1	177	1	108832	5618		177		96						96			0	0
25	PLWwalk	1	230	1	53683	2621		230		27	PLWwalk	-1	40	1	120207	11375		40		230					230				0	0
25	PLWwalk	-1	67	1	57519	3836		67		27	PLWwalk	1	237	1	124050	3843		237		67					67				0	0
25	PLWwalk	1	247	1	61031	3512		247		27	PLWwalk	-1	45	1	127324	3274		45		247					247				0	0
25	PLWwalk	-1	84	1	64867	3836		84		27	PLWwalk	1	175	1	129851	2527		175		84					84				0	0
25	PLWwalk	1	252	1	68144	3277		252		27	PLWwalk	0	67	0	141789	11938		67		252					252				0	0
25	PLWwalk	-1	67	1	71562	3418		67		27	CylWobb	-1	57	1	2199			342		67					67				0	0
25	PLWwalk	1	254	1	75214	3652		254		27	CylWobb	1	18	-1	143488	141289		108		254					254				0	0
25	PLWwalk	-1	79	1	78816	3602		79		27	CylWobb	-1	8	1	145453	1965		48		79					79				0	0
25	PLWwalk	1	254	1	82234	3418		254		27	CylWobb	0	2	0	152238	6785		12		254					254				0	0
25	PLWwalk	-1	81	1	85882	3648		81		27	CylWobb	-1	27	1	157855	5617		162		81					81				0	0
25	PLWwalk	1	249	1	89160	3278		249		27	CylWobb	1	15	-1	159726	1871		90		249					249				0	0
25	PLWwalk	-1	91	-1	93093	3933		91		27	CylWobb	0	59	0	161367	1641		354		91						91			0	0
25	PLWwalk	1	266	1	96507	3414		266		28	CylSpinn	-1	300	1	26957			300		266					266				0	0
25	PLWwalk	-1	86	1	100019	3512		86		28	CylSpinn	0	0	0	49183	22226		0		86					86				0	0
25	PLWwalk	1	278	-1	103761	3742		278		28	CylSpinn	-1	91	-1	50964	1781		91		278						278			0	0
25	PLWwalk	-1	88	1	107085	3324		88		28	CylSpinn	0	249	0	96171	45207		249		88					88				0	0
25	PLWwalk	1	261	1	110457	3372		261		28	CylSpinn	-1	105	-1	100382	4211		105		261					261				0	0
25	PLWwalk	-1	88	1	114105	3648		88		28	PLWwalk	1	172	1	10437			172		88					88				0	0
25	PLWwalk	1	278	-1	117800	3695		278		28	PLWwalk	0	134	0	86906	76469		134		278						278			0	0
25	PLWwalk	-1	93	-1	121218	3418		93		28	CylWobb	-1	1	1	2433			6		93						93			0	0
25	PLWwalk	1	280	-1	124871	3653		280		28	CylWobb	1	50	-1	4257	1824		300		280						280			0	0
25	PLWwalk	-1	96	-1	128285	3414		96		28	CylWobb	-1	51	1	6644	2387		306		96						96			0	0
25	PLWwalk	1	278	-1	131843	3558		278		28	CylWobb	1	42	-1	27378	20734		252		278						278			0	0
25	PLWwalk	-1	88	1	135164	3321		88		28	CylWobb	-1	32	1	59761	32383		192		88					88				0	0
25	PLWwalk	1	283	-1	138957	3793		283		28	CylWobb	1	40	-1	64722	4961		240		283						283			0	0
25	PLWwalk	-1	81	1	142046	3089		81		28	CylWobb	-1	54	1	67578	2856		324		81					81				0	0
25	PLWwalk	1	278	-1	145882	3836		278		28	CylWobb	1	47	-1	83722	16144		282		278						278			0	0
25	PLWwalk	-1	84	1	149109	3227		84		28	CylWobb	-1	1	1	86671	2949		6		84					84				0	0
25	PLWwalk	1	278	-1	152902	3793		278		28	CylWobb	1	56	-1	91070	4399		336		278						278			0	0
25	PLWwalk	-1	93	-1	156320	3418		93		28	CylWobb	-1	8	1	98656	7586		48		93						93			0	0
25	PLWwalk	1	280	-1	159968	3648		280		28	CylWobb	1	41	-1	99871	1215		246		280						280			0	0
25	PLWwalk	-1	86	1	163199	3231		86		28	PLWstat	-1	139	-1	2761			139		86					86				0	0
25	PLWwalk	1	249	1	166382	3183		249		29	PLWwalk	1	237	1	4679			237		249					249				0	0
26	PLWwalk	-1	93	-1	1875			93		29	PLWwalk	0	170	0	10390	5711		170		93						93			0	0
26	PLWwalk	1	232	1	4589	2714		232		29	PLWwalk	1	225	1	18488	8098		225		232					232				0	0
26	PLWwalk	-1	57	1	8191	3602		57		29	PLWwalk	0	201	0	116300	97812		201		57					57				0	0
26	PLWwalk	1	230	1	11562	3371		230		29	PLWwalk	1	276	-1	117750	1450		276		230					230				0	0
26	PLWwalk	-1	50	1	15070	3508		50		29	PLWwalk	-1	211	-1	158605	40855		211		50					50				0	0
26	PLWwalk	1	220	1	18394	3324		220		29	CylWobb	-1	15	1	2949			90		220					220				0	0
26	PLWwalk	-1	38	1	21859	3465		38		29	CylWobb	0	33	0	69171	66222		198		38					38				0	0
26	PLWwalk	1	225	1	25511	3652		225		29	CylWobb	-1	46	1	69640	469		276		225					225				0	0
26	PLWwalk	-1	31	1	28738	3227		31		29	CylWobb	0	6	0	86863	17223		36		31					31				0	0
26	PLWwalk	1	211	1	32250	3512		211		29	CylWobb	-1	1	1	96035	9172		6		211					211				0	0
26	PLWwalk	-1	21	1	35574	3324		21		29	CylWobb	0	43	0	139746	43711		258		21					21				0	0
26	PLWwalk	1	216	1	39363	3789		216		29	CylWobb	-1	23	1	143679	3933		138		216					216				0	0
26	PLWwalk	-1	62	1	43390	4027		62		29	CylSpinn	-1	91	-1	1824			91		62					62				0	0
26	PLWwalk	1	206	1	46199	2809		206		29	CylSpinn	1	134	1	2667	843		134		206					206				0	0
26	PLWwalk	-1	9	1	49378	3179		9		29	CylSpinn	0	136	0	30796	28129		136		9					9				0	0
26	PLWwalk	1	192	1	52937	3559		192		29	CylSpinn	1	184	1	31730	934		184		192					192				0	0
26	PLWwalk	-1	31	1	56820	3883		31		29	CylSpinn	-1	242	-1	67953	36223		242		31					31				0	0
26	PLWwalk	1	228	1	60660	3840		228		29	CylSpinn	1	194	1	74039	6086		194		228					228				0	0
26	PLWwalk	-1	21	1	63652	2992		21		29	CylSpinn	-1	333	1	76753	2714		333		21					21				0	0
26	PLWwalk	1	223	1	67585	3933		223		29	CylSpinn	1	129	1	86812	10059		129		223					223				0	0
26	PLWwalk	-1	14	1	70535	2950		14		29	CylSpinn	-1	187	-1	94957	8145		187		14					14				0	0
26	PLWwalk	1	196	1	74093	3558		196		29	CylSpinn	1	302	-1	111246	16289		302		196					196				0	0
26	PLWwalk	-1	12	1	77511	3418		12		29	CylSpinn	-1	31	1	112976	1730		31		12					12				0	0
26	PLWwalk	1	225	1	81675	4164		225		29	CylSpinn	1	74	-1	113820	844		74		225					225				0	0
26	PLWwalk	-1	28	1	84859	3184		28		29	CylSpinn	-1	307	1	125378	11558		307		28					28				0	0
26	PLWwalk	1	220	1	88601	3742		220		29	CylSpinn	1	120	1	128750	3372		120		220					220				0	0
26	PLWwalk	-1	14	1	91597	2996		14		29	CylSpinn	-1	57	1	155613	26863		57		14					14				0	0
26	PLWwalk	1	208	1	95390	3793		208		29	CylSpinn	1	256	1	159500	3887		256		208					208				0	0
26	PLWwalk	-1	31	1	98945	3555		31		29	PLWstat	1	206	1	4074			206		31					31				0	0
26	PLWwalk	1	211	1	102457	3512		211		29	PLWstat	-1	117	-1	58500	54426		117		211					211				0	0
26	PLWwalk	-1	26	1	105871	3414		26		29	PLWstat	1	144	1	59015	515		144		26					26				0	0
26	PLWwalk	1	208	1	109429	3558		208		29	PLWstat	-1	57	1	127531	68516		57		208					208				0	0
26	PLWwalk	-1	14	1	112656	3227		14		29	PLWstat	1	266	1	159683	32152		266		14					14				0	0
26	PLWwalk	1	196	1	116214	3558		196		30	PLWstat	1	218	1	4308			218		196					196				0	0
26	PLWwalk	-1	19	1	119773	3559		19		30	PLWstat	0	204	0	137457	133149		204		19					19				0	0
26	PLWwalk	1	216	1	123609	3836		216		30	PLWstat	1	242	1	138207	750		242		216					216				0	0
26	PLWwalk	-1	33	1	127070	3461		33		30	PLWstat	0	309	0	167609	29402		309		33					33				0	0
26	PLWwalk	1	208	1	130488	3418		208		30	PLWstat	1	331	-1	168031	422		331		208					208				0	0
26	PLWwalk	-1	40	1	134234	3746		40		30	PLWwalk	1	273	-1	5382			273		40					40				0	0
26	PLWwalk	1	211	1	137554	3320		211		30	PLWwalk	-1	156	-1	31179	25797		156		211					211				0	0
26	PLWwalk	-1	26	1	140972	3418		26		30	PLWwalk	1	292	-1	75988	44809		292		26					26				0	0
26	PLWwalk	1	201	1	144386	3414		201		30	PLWwalk	-1	112	-1	79500	3512		112		201					201				0	0
26	PLWwalk	-1	36	1	148179	3793		36		30	CylSpinn	1	93	1	1871			93		36					36				0	0
26	PLWwalk	1	218	1	151734	3555		218		30	CylSpinn	-1	240	-1	32820	30949		240		218					218				0	0
26	PLWwalk	-1	31	1	155105	3371		31		30	CylSpinn	1	69	-1	113773	80953		69		31					31				0	0
26	PLWwalk	1	232	1	159035	3930		232		30	CylWobb	1	41	-1	1589			246		232					232				0	0
26	PLWwalk	-1	40	1	162312	3277		40		30	CylWobb	-1	52	1	44156	42567		312		40					40				0	0
26	PLWwalk	1	204	1	165496	3184		204		30	CylWobb	1	13	-1	77820	33664		78		204					204				0	0
26	CylSpinn	-1	48	1	980			48		30	CylWobb	-1	13	1	91867	14047		78				48			48			1	48	48
26	CylSpinn	1	88	-1	1777	797		88		31	PLWstat	-1	98	-1	1964			98				88				88		1	88	88
26	CylSpinn	-1	254	-1	12027	10250		254		31	PLWstat	1	9	-1	84492	82528		9				254				254			0	254		254
26	CylSpinn	1	84	-1	92945	80918		84		31	PLWwalk	-1	96	-1	1917			96				84				84		1	84	84
26	CylSpinn	-1	232	-1	95843	2898		232		31	PLWwalk	1	184	1	3652	1735		184				232				232			0	232		232
26	CylSpinn	1	7	-1	140585	44742		7		31	PLWwalk	-1	12	1	14324	10672		12				7				7		1	7	7
26	CylWobb	-1	45	1	1734			270		31	PLWwalk	1	249	1	18960	4636		249					270		270				0	0
26	CylWobb	0	26	0	89949	88215		156		31	PLWwalk	-1	12	1	21347	2387		12					156						0	0
26	CylWobb	-1	42	1	92898	2949		252		31	PLWwalk	1	139	1	23832	2485		139					252		252				0	0
26	CylWobb	1	37	-1	141851	48953		222		31	PLWwalk	-1	319	1	27343	3511		319					222			222			0	0
26	CylWobb	-1	21	1	143582	1731		126		31	PLWwalk	1	146	1	30996	3653		146					126		126				0	0
26	PLWstat	1	108	1	2152			108		31	PLWwalk	-1	2	1	42230	11234		2			108				108				0	0
26	PLWstat	-1	156	-1	24148	21996		156		31	PLWwalk	1	141	1	44949	2719		141			156					156			0	0
26	PLWstat	1	331	-1	111804	87656		331		31	PLWwalk	-1	50	1	50195	5246		50			331					331			0	0
26	PLWstat	-1	244	-1	145222	33418		244		31	PLWwalk	1	139	1	51925	1730		139			244					244			0	0
27	CylSpinn	1	110	1	2199			110		31	PLWwalk	-1	352	1	56093	4168		352				110			110				110	110	1
27	PLWstat	1	237	1	4683			237		31	PLWwalk	1	134	1	58855	2762		134			237				237				0	0
27	PLWstat	-1	96	-1	15960	11277		96		31	PLWwalk	-1	4	1	63351	4496		4			96					96			0	0
27	PLWstat	1	160	1	24246	8286		160		31	PLWwalk	1	220	1	67566	4215		220			160				160				0	0
27	PLWstat	-1	345	1	27851	3605		345		31	PLWwalk	-1	328	1	69671	2105		328			345				345				0	0
27	PLWstat	1	172	1	94695	66844		172		31	PLWwalk	1	134	1	72902	3231		134			172				172				0	0
27	PLWstat	-1	144	-1	122203	27508		144		31	PLWwalk	-1	338	1	76878	3976		338			144					144			0	0
27	PLWwalk	-1	115	-1	2292			115		31	PLWwalk	1	158	1	80390	3512		158		115						115			0	0
27	PLWwalk	1	331	-1	13527	11235		331		31	PLWwalk	-1	328	1	83718	3328		328		331						331			0	0
27	PLWwalk	-1	38	1	56968	43441		38		31	PLWwalk	1	139	1	87042	3324		139		38					38				0	0
27	PLWwalk	1	278	-1	61648	4680		278		31	PLWwalk	-1	357	1	91304	4262		357		278						278			0	0
27	PLWwalk	-1	48	1	85242	23594		48		31	PLWwalk	1	244	1	96128	4824		244		48					48				0	0
27	PLWwalk	1	254	1	89265	4023		254		31	PLWwalk	0	338	0	97957	1829		338		254					254				0	0
27	PLWwalk	-1	38	1	99097	9832		38		31	PLWwalk	-1	84	1	100015	2058		84		38					38				0	0
27	PLWwalk	1	175	1	101765	2668		175		31	PLWwalk	1	211	1	102496	2481		211		175					175				0	0
27	PLWwalk	0	249	0	103214	1449		249		31	PLWwalk	-1	343	1	105070	2574		343		249									0	0
27	PLWwalk	1	177	1	108832	5618		177		31	PLWwalk	1	168	1	108675	3605		168		177					177				0	0
27	PLWwalk	-1	40	1	120207	11375		40		31	PLWwalk	-1	345	1	112140	3465		345		40					40				0	0
27	PLWwalk	1	237	1	124050	3843		237		31	PLWwalk	1	220	1	116730	4590		220		237					237				0	0
27	PLWwalk	-1	45	1	127324	3274		45		31	PLWwalk	-1	345	1	119164	2434		345		45					45				0	0
27	PLWwalk	1	175	1	129851	2527		175		31	PLWwalk	1	136	1	122113	2949		136		175					175				0	0
27	PLWwalk	0	67	0	141789	11938		67		31	PLWwalk	-1	319	1	125671	3558		319		67									0	0
27	CylWobb	-1	57	1	2199			342		31	PLWwalk	1	170	1	129792	4121		170					342		342				0	0
27	CylWobb	1	18	-1	143488	141289		108		31	PLWwalk	-1	314	1	132601	2809		314					108			108			0	0
27	CylWobb	-1	8	1	145453	1965		48		31	PLWwalk	1	144	1	136300	3699		144					48		48				0	0
27	CylWobb	0	2	0	152238	6785		12		31	PLWwalk	-1	48	1	141449	5149		48					12						0	0
27	CylWobb	-1	27	1	157855	5617		162		31	PLWwalk	1	228	1	144960	3511		228					162		162				0	0
27	CylWobb	1	15	-1	159726	1871		90		31	PLWwalk	-1	345	1	147253	2293		345					90			90			0	0
27	CylWobb	0	59	0	161367	1641		354		31	PLWwalk	1	249	1	152406	5153		249					354						0	0
28	CylSpinn	-1	300	1	26957			300		31	PLWwalk	-1	348	1	154324	1918		348				300			300				0	0			1
28	CylSpinn	0	0	0	49183	22226		0		31	PLWwalk	1	232	1	159101	4777		232				0						1	0	0
28	CylSpinn	-1	91	-1	50964	1781		91		31	PLWwalk	-1	21	1	162003	2902		21				91				91			91	91	1
28	CylSpinn	0	249	0	96171	45207		249		31	PLWwalk	1	218	1	165843	3840		218				249							0	249		249
28	CylSpinn	-1	105	-1	100382	4211		105		31	CylSpinn	-1	69	1	1406			69				105				105			105	105	1
28	PLWwalk	1	172	1	10437			172		31	CylSpinn	1	182	1	31699	30293		182		172					172				0	0
28	PLWwalk	0	134	0	86906	76469		134		31	CylSpinn	-1	19	1	35539	3840		19		134									0	0
28	CylWobb	-1	1	1	2433			6		31	CylSpinn	1	110	1	93503	57964		110					6		6				0	0
28	CylWobb	1	50	-1	4257	1824		300		31	CylSpinn	-1	201	-1	95281	1778		201					300			300			0	0
28	CylWobb	-1	51	1	6644	2387		306		31	CylSpinn	1	192	1	165339	70058		192					306		306				0	0
28	CylWobb	1	42	-1	27378	20734		252		31	CylWobb	-1	30	1	1171			180					252			252			0	0
28	CylWobb	-1	32	1	59761	32383		192		31	CylWobb	1	6	-1	2625	1454		36					192		192				0	0
28	CylWobb	1	40	-1	64722	4961		240		31	CylWobb	-1	10	1	126820	124195		60					240			240			0	0
28	CylWobb	-1	54	1	67578	2856		324		31	CylWobb	1	37	-1	127851	1031		222					324		324				0	0
28	CylWobb	1	47	-1	83722	16144		282		31	CylWobb	-1	51	1	133050	5199		306					282			282			0	0
28	CylWobb	-1	1	1	86671	2949		6		31	CylWobb	1	25	-1	148453	15403		150					6		6				0	0
28	CylWobb	1	56	-1	91070	4399		336		31	CylWobb	-1	18	1	159921	11468		108					336			336			0	0
28	CylWobb	-1	8	1	98656	7586		48		32	CylSpinn	1	352	-1	6929			352					48		48				0	0
28	CylWobb	1	41	-1	99871	1215		246		32	CylSpinn	-1	256	-1	103347	96418		256					246			246			0	0
28	PLWstat	-1	139	-1	2761			139		32	PLWwalk	1	285	-1	5617			285			139					139			0	0
29	PLWwalk	1	237	1	4679			237		32	PLWwalk	-1	271	1	12355	6738		271		237					237				0	0
29	PLWwalk	0	170	0	10390	5711		170		32	PLWwalk	1	211	1	25226	12871		211		170									0	0
29	PLWwalk	1	225	1	18488	8098		225		32	PLWwalk	-1	91	-1	29906	4680		91		225					225				0	0
29	PLWwalk	0	201	0	116300	97812		201		32	PLWwalk	1	240	1	32808	2902		240		201									0	0
29	PLWwalk	1	276	-1	117750	1450		276		32	PLWwalk	-1	43	1	35992	3184		43		276						276			0	0
29	PLWwalk	-1	211	-1	158605	40855		211		32	PLWwalk	1	240	1	39832	3840		240		211						211			0	0
29	CylWobb	-1	15	1	2949			90		32	PLWwalk	-1	43	1	43011	3179		43					90		90				0	0
29	CylWobb	0	33	0	69171	66222		198		32	PLWwalk	1	216	1	46382	3371		216					198						0	0
29	CylWobb	-1	46	1	69640	469		276		32	PLWwalk	-1	26	1	49703	3321		26					276		276				0	0
29	CylWobb	0	6	0	86863	17223		36		32	PLWwalk	1	211	1	53308	3605		211					36						0	0
29	CylWobb	-1	1	1	96035	9172		6		32	PLWwalk	-1	4	1	56304	2996		4					6		6				0	0
29	CylWobb	0	43	0	139746	43711		258		32	PLWwalk	1	213	1	60378	4074		213					258						0	0
29	CylWobb	-1	23	1	143679	3933		138		32	PLWwalk	-1	43	1	64074	3696		43					138		138				0	0
29	CylSpinn	-1	91	-1	1824			91		32	PLWwalk	1	242	1	67957	3883		242				91				91			91	91	1
29	CylSpinn	1	134	1	2667	843		134		32	PLWwalk	-1	45	1	71140	3183		45				134			134				134	134	1
29	CylSpinn	0	136	0	30796	28129		136		32	PLWwalk	1	220	1	74558	3418		220				136							136	136	1
29	CylSpinn	1	184	1	31730	934		184		32	PLWwalk	-1	48	1	78207	3649		48				184			184				0	184		184
29	CylSpinn	-1	242	-1	67953	36223		242		32	PLWwalk	1	244	1	82046	3839		244				242				242			0	242		242
29	CylSpinn	1	194	1	74039	6086		194		32	PLWwalk	-1	45	1	85179	3133		45				194			194				0	194		194
29	CylSpinn	-1	333	1	76753	2714		333		32	PLWwalk	1	218	1	88550	3371		218				333			333				0	0			1
29	CylSpinn	1	129	1	86812	10059		129		32	PLWwalk	-1	69	1	92675	4125		69				129			129				129	129	1
29	CylSpinn	-1	187	-1	94957	8145		187		32	PLWwalk	1	218	1	95578	2903		218				187				187			0	187		187
29	CylSpinn	1	302	-1	111246	16289		302		32	PLWwalk	-1	38	1	99085	3507		38				302				302			0	0			1
29	CylSpinn	-1	31	1	112976	1730		31		32	PLWwalk	1	218	1	102597	3512		218				31			31			1	31	31
29	CylSpinn	1	74	-1	113820	844		74		32	PLWwalk	-1	50	1	106339	3742		50				74				74		1	74	74
29	CylSpinn	-1	307	1	125378	11558		307		32	PLWwalk	1	223	1	109710	3371		223				307			307				0	0			1
29	CylSpinn	1	120	1	128750	3372		120		32	PLWwalk	-1	40	1	113171	3461		40				120			120				120	120	1
29	CylSpinn	-1	57	1	155613	26863		57		32	PLWwalk	1	204	1	116355	3184		204				57			57			1	57	57
29	CylSpinn	1	256	1	159500	3887		256		32	PLWwalk	-1	31	1	120003	3648		31				256			256				0	256		256
29	PLWstat	1	206	1	4074			206		32	PLWwalk	1	218	1	123656	3653		218			206				206				0	0
29	PLWstat	-1	117	-1	58500	54426		117		32	PLWwalk	-1	38	1	127167	3511		38			117					117			0	0
29	PLWstat	1	144	1	59015	515		144		32	PLWwalk	1	206	1	130441	3274		206			144				144				0	0
29	PLWstat	-1	57	1	127531	68516		57		32	PLWwalk	-1	26	1	133953	3512		26			57				57				0	0
29	PLWstat	1	266	1	159683	32152		266		32	PLWwalk	1	189	1	137132	3179		189			266				266				0	0
30	PLWstat	1	218	1	4308			218		32	PLWwalk	-1	26	1	140972	3840		26			218				218				0	0
30	PLWstat	0	204	0	137457	133149		204		32	PLWwalk	1	213	1	144621	3649		213			204								0	0
30	PLWstat	1	242	1	138207	750		242		32	PLWwalk	-1	40	1	148273	3652		40			242				242				0	0
30	PLWstat	0	309	0	167609	29402		309		32	PLWwalk	1	170	1	150800	2527		170			309								0	0
30	PLWstat	1	331	-1	168031	422		331		32	PLWwalk	-1	48	1	155433	4633		48			331					331			0	0
30	PLWwalk	1	273	-1	5382			273		32	PLWwalk	1	240	1	159175	3742		240		273						273			0	0
30	PLWwalk	-1	156	-1	31179	25797		156		32	PLWwalk	-1	62	1	162734	3559		62		156						156			0	0
30	PLWwalk	1	292	-1	75988	44809		292		32	PLWwalk	1	223	1	165871	3137		223		292						292			0	0
30	PLWwalk	-1	112	-1	79500	3512		112		32	PLWstat	-1	350	1	6878			350		112						112			0	0
30	CylSpinn	1	93	1	1871			93		32	CylWobb	0	13	0	12261			78				93			93				93	93	1
30	CylSpinn	-1	240	-1	32820	30949		240		32	CylWobb	-1	60	1	21011	8750		360				240				240			0	240		240
30	CylSpinn	1	69	-1	113773	80953		69		32	CylWobb	1	46	-1	114097	93086		276				69				69		1	69	69
30	CylWobb	1	41	-1	1589			246		32	CylWobb	-1	30	1	118167	4070		180					246			246			0	0
30	CylWobb	-1	52	1	44156	42567		312		32	CylWobb	1	30	-1	139230	21063		180					312		312				0	0
30	CylWobb	1	13	-1	77820	33664		78		32	CylWobb	-1	20	1	155234	16004		120					78			78			0	0
30	CylWobb	-1	13	1	91867	14047		78		33	PLWstat	-1	98	-1	1964			98					78		78				0	0
31	PLWstat	-1	98	-1	1964			98		33	PLWstat	1	324	-1	62523	60559		324			98					98			0	0
31	PLWstat	1	9	-1	84492	82528		9		33	PLWstat	-1	122	-1	93695	31172		122			9					9			0	0
31	PLWwalk	-1	96	-1	1917			96		33	PLWstat	1	338	-1	140027	46332		338		96						96			0	0
31	PLWwalk	1	184	1	3652	1735		184		33	PLWwalk	-1	86	1	1730			86		184					184				0	0
31	PLWwalk	-1	12	1	14324	10672		12		33	CylWobb	-1	57	1	2199			342		12					12				0	0
31	PLWwalk	1	249	1	18960	4636		249		33	CylSpinn	-1	124	-1	2480			124		249					249				0	0
31	PLWwalk	-1	12	1	21347	2387		12		34	PLWwalk	1	139	1	2761			139		12					12				0	0
31	PLWwalk	1	139	1	23832	2485		139		34	PLWwalk	-1	357	1	7023	4262		357		139					139				0	0
31	PLWwalk	-1	319	1	27343	3511		319		34	PLWwalk	1	184	1	10675	3652		184		319					319				0	0
31	PLWwalk	1	146	1	30996	3653		146		34	PLWwalk	-1	79	1	15636	4961		79		146					146				0	0
31	PLWwalk	-1	2	1	42230	11234		2		34	PLWwalk	1	194	1	24902	9266		194		2					2				0	0
31	PLWwalk	1	141	1	44949	2719		141		34	PLWwalk	-1	45	1	29023	4121		45		141					141				0	0
31	PLWwalk	-1	50	1	50195	5246		50		34	PLWwalk	1	177	1	31597	2574		177		50					50				0	0
31	PLWwalk	1	139	1	51925	1730		139		34	PLWwalk	-1	9	1	35343	3746		9		139					139				0	0
31	PLWwalk	-1	352	1	56093	4168		352		34	PLWwalk	1	165	1	38386	3043		165		352					352				0	0
31	PLWwalk	1	134	1	58855	2762		134		34	PLWwalk	-1	355	1	42085	3699		355		134					134				0	0
31	PLWwalk	-1	4	1	63351	4496		4		34	PLWwalk	1	160	1	45316	3231		160		4					4				0	0
31	PLWwalk	1	220	1	67566	4215		220		34	PLWwalk	-1	2	1	49250	3934		2		220					220				0	0
31	PLWwalk	-1	328	1	69671	2105		328		34	PLWwalk	1	172	1	59593	10343		172		328					328				0	0
31	PLWwalk	1	134	1	72902	3231		134		34	PLWwalk	-1	340	1	62871	3278		340		134					134				0	0
31	PLWwalk	-1	338	1	76878	3976		338		34	PLWwalk	1	165	1	66476	3605		165		338					338				0	0
31	PLWwalk	1	158	1	80390	3512		158		34	PLWwalk	-1	321	1	69515	3039		321		158					158				0	0
31	PLWwalk	-1	328	1	83718	3328		328		34	PLWwalk	1	148	1	73167	3652		148		328					328				0	0
31	PLWwalk	1	139	1	87042	3324		139		34	PLWwalk	-1	307	1	76257	3090		307		139					139				0	0
31	PLWwalk	-1	357	1	91304	4262		357		34	PLWwalk	1	151	1	80234	3977		151		357					357				0	0
31	PLWwalk	1	244	1	96128	4824		244		34	PLWwalk	-1	333	1	83792	3558		333		244					244				0	0
31	PLWwalk	0	338	0	97957	1829		338		34	PLWwalk	1	158	1	87402	3610		158		338									0	0
31	PLWwalk	-1	84	1	100015	2058		84		34	PLWwalk	-1	345	1	91054	3652		345		84					84				0	0
31	PLWwalk	1	211	1	102496	2481		211		34	PLWwalk	1	148	1	94238	3184		148		211					211				0	0
31	PLWwalk	-1	343	1	105070	2574		343		34	PLWwalk	-1	333	1	97839	3601		333		343					343				0	0
31	PLWwalk	1	168	1	108675	3605		168		34	PLWwalk	1	153	1	101351	3512		153		168					168				0	0
31	PLWwalk	-1	345	1	112140	3465		345		34	PLWwalk	-1	348	1	105144	3793		348		345					345				0	0
31	PLWwalk	1	220	1	116730	4590		220		34	PLWwalk	1	156	1	108421	3277		156		220					220				0	0
31	PLWwalk	-1	345	1	119164	2434		345		34	PLWwalk	-1	328	1	111789	3368		328		345					345				0	0
31	PLWwalk	1	136	1	122113	2949		136		34	PLWwalk	1	134	1	115019	3230		134		136					136				0	0
31	PLWwalk	-1	319	1	125671	3558		319		34	PLWwalk	-1	324	1	118718	3699		324		319					319				0	0
31	PLWwalk	1	170	1	129792	4121		170		34	PLWwalk	1	148	1	122324	3606		148		170					170				0	0
31	PLWwalk	-1	314	1	132601	2809		314		34	PLWwalk	-1	326	1	125785	3461		326		314					314				0	0
31	PLWwalk	1	144	1	136300	3699		144		34	PLWwalk	1	146	1	129296	3511		146		144					144				0	0
31	PLWwalk	-1	48	1	141449	5149		48		34	PLWwalk	-1	321	1	132714	3418		321		48					48				0	0
31	PLWwalk	1	228	1	144960	3511		228		34	PLWwalk	1	134	1	136085	3371		134		228					228				0	0
31	PLWwalk	-1	345	1	147253	2293		345		34	PLWwalk	-1	319	1	139687	3602		319		345					345				0	0
31	PLWwalk	1	249	1	152406	5153		249		34	PLWwalk	1	139	1	143199	3512		139		249					249				0	0
31	PLWwalk	-1	348	1	154324	1918		348		34	PLWwalk	-1	336	1	147039	3840		336		348					348				0	0
31	PLWwalk	1	232	1	159101	4777		232		34	PLWwalk	1	141	1	150265	3226		141		232					232				0	0
31	PLWwalk	-1	21	1	162003	2902		21		34	PLWwalk	-1	319	1	153730	3465		319		21					21				0	0
31	PLWwalk	1	218	1	165843	3840		218		34	PLWwalk	1	141	1	157289	3559		141		218					218				0	0
31	CylSpinn	-1	69	1	1406			69		34	PLWwalk	-1	324	1	160847	3558		324				69			69			1	69	69
31	CylSpinn	1	182	1	31699	30293		182		34	PLWwalk	1	146	1	164402	3555		146				182			182				0	182		182
31	CylSpinn	-1	19	1	35539	3840		19		34	PLWwalk	-1	304	1	167492	3090		304				19			19			1	19	19
31	CylSpinn	1	110	1	93503	57964		110		34	PLWstat	1	96	1	1917			96				110			110				110	110	1
31	CylSpinn	-1	201	-1	95281	1778		201		34	PLWstat	-1	309	1	62257	60340		309				201				201			0	201		201
31	CylSpinn	1	192	1	165339	70058		192		34	PLWstat	1	223	1	151851	89594		223				192			192				0	192		192
31	CylWobb	-1	30	1	1171			180		34	PLWstat	-1	345	1	161257	9406		345					180		180				0	0
31	CylWobb	1	6	-1	2625	1454		36		34	CylSpinn	-1	288	1	5664			288					36			36			0	0
31	CylWobb	-1	10	1	126820	124195		60		34	CylSpinn	1	153	1	31128	25464		153					60		60				0	0
31	CylWobb	1	37	-1	127851	1031		222		34	CylSpinn	-1	230	-1	81777	50649		230					222			222			0	0
31	CylWobb	-1	51	1	133050	5199		306		34	CylSpinn	1	158	1	94414	12637		158					306		306				0	0
31	CylWobb	1	25	-1	148453	15403		150		34	CylSpinn	-1	285	1	110937	16523		285					150			150			0	0
31	CylWobb	-1	18	1	159921	11468		108		34	CylSpinn	1	103	1	149507	38570		103					108		108				0	0
32	CylSpinn	1	352	-1	6929			352		34	CylWobb	1	33	-1	1312			198				352				352			0	0			1
32	CylSpinn	-1	256	-1	103347	96418		256		34	CylWobb	-1	7	1	2667	1355		42				256				256			0	256		256
32	PLWwalk	1	285	-1	5617			285		34	CylWobb	1	22	-1	155363	152696		132		285						285			0	0
32	PLWwalk	-1	271	1	12355	6738		271		34	CylWobb	-1	15	1	159761	4398		90		271					271				0	0
32	PLWwalk	1	211	1	25226	12871		211		34	CylWobb	1	7	-1	161820	2059		42		211					211				0	0
32	PLWwalk	-1	91	-1	29906	4680		91		35	PLWstat	-1	278	1	5476			278		91						91			0	0
32	PLWwalk	1	240	1	32808	2902		240		35	PLWstat	0	151	0	10015	4539		151		240					240				0	0
32	PLWwalk	-1	43	1	35992	3184		43		35	PLWstat	-1	26	1	14601	4586		26		43					43				0	0
32	PLWwalk	1	240	1	39832	3840		240		35	CylWobb	1	13	-1	9921			78		240					240				0	0
32	PLWwalk	-1	43	1	43011	3179		43		35	CylWobb	-1	35	1	43480	33559		210		43					43				0	0
32	PLWwalk	1	216	1	46382	3371		216		35	CylWobb	1	40	-1	48347	4867		240		216					216				0	0
32	PLWwalk	-1	26	1	49703	3321		26		35	CylSpinn	-1	237	-1	4679			237		26					26				0	0
32	PLWwalk	1	211	1	53308	3605		211		35	PLWwalk	-1	180	-1	10574			180		211					211				0	0
32	PLWwalk	-1	4	1	56304	2996		4		35	PLWwalk	1	273	-1	12398	1824		273		4					4				0	0
32	PLWwalk	1	213	1	60378	4074		213		35	PLWwalk	-1	76	1	15582	3184		76		213					213				0	0
32	PLWwalk	-1	43	1	64074	3696		43		35	PLWwalk	1	297	-1	26906	11324		297		43					43				0	0
32	PLWwalk	1	242	1	67957	3883		242		35	PLWwalk	-1	108	-1	93425	66519		108		242					242				0	0
32	PLWwalk	-1	45	1	71140	3183		45		35	PLWwalk	1	314	-1	118511	25086		314		45					45				0	0
32	PLWwalk	1	220	1	74558	3418		220		36	PLWstat	-1	180	-1	3558			180		220					220				0	0
32	PLWwalk	-1	48	1	78207	3649		48		36	PLWstat	1	139	1	16800	13242		139		48					48				0	0
32	PLWwalk	1	244	1	82046	3839		244		36	PLWstat	-1	184	-1	45769	28969		184		244					244				0	0
32	PLWwalk	-1	45	1	85179	3133		45		36	PLWstat	1	292	-1	61917	16148		292		45					45				0	0
32	PLWwalk	1	218	1	88550	3371		218		36	PLWstat	-1	12	1	84519	22602		12		218					218				0	0
32	PLWwalk	-1	69	1	92675	4125		69		36	PLWstat	1	60	-1	92476	7957		60		69					69				0	0
32	PLWwalk	1	218	1	95578	2903		218		36	PLWstat	-1	189	-1	102023	9547		189		218					218				0	0
32	PLWwalk	-1	38	1	99085	3507		38		36	PLWstat	1	331	-1	125847	23824		331		38					38				0	0
32	PLWwalk	1	218	1	102597	3512		218		36	PLWstat	-1	14	1	154769	28922		14		218					218				0	0
32	PLWwalk	-1	50	1	106339	3742		50		36	CylSpinn	-1	96	-1	1917			96		50					50				0	0
32	PLWwalk	1	223	1	109710	3371		223		36	CylSpinn	1	350	-1	27937	26020		350		223					223				0	0
32	PLWwalk	-1	40	1	113171	3461		40		36	CylSpinn	-1	319	1	34351	6414		319		40					40				0	0
32	PLWwalk	1	204	1	116355	3184		204		36	CylSpinn	1	105	1	37203	2852		105		204					204				0	0
32	PLWwalk	-1	31	1	120003	3648		31		36	CylSpinn	-1	211	-1	39265	2062		211		31					31				0	0
32	PLWwalk	1	218	1	123656	3653		218		36	CylSpinn	1	79	-1	50730	11465		79		218					218				0	0
32	PLWwalk	-1	38	1	127167	3511		38		36	CylSpinn	-1	295	1	76003	25273		295		38					38				0	0
32	PLWwalk	1	206	1	130441	3274		206		36	CylSpinn	1	55	-1	113441	37438		55		206					206				0	0
32	PLWwalk	-1	26	1	133953	3512		26		36	CylWobb	1	1	-1	2433			6		26					26				0	0
32	PLWwalk	1	189	1	137132	3179		189		36	CylWobb	-1	30	1	33929	31496		180		189					189				0	0
32	PLWwalk	-1	26	1	140972	3840		26		36	CylWobb	1	10	-1	115082	81153		60		26					26				0	0
32	PLWwalk	1	213	1	144621	3649		213		36	PLWwalk	-1	225	-1	4445			225		213					213				0	0
32	PLWwalk	-1	40	1	148273	3652		40		36	PLWwalk	1	172	1	38519	34074		172		40					40				0	0
32	PLWwalk	1	170	1	150800	2527		170		36	PLWwalk	-1	249	-1	54054	15535		249		170					170				0	0
32	PLWwalk	-1	48	1	155433	4633		48		36	PLWwalk	1	177	1	108812	54758		177		48					48				0	0
32	PLWwalk	1	240	1	159175	3742		240		36	PLWwalk	-1	208	-1	116441	7629		208		240					240				0	0
32	PLWwalk	-1	62	1	162734	3559		62		36	PLWwalk	1	187	1	130058	13617		187		62					62				0	0
32	PLWwalk	1	223	1	165871	3137		223												223					223				0	0
32	PLWstat	-1	350	1	6878			350													350				350				0	0
32	CylWobb	0	13	0	12261			78															78						0	0
32	CylWobb	-1	60	1	21011	8750		360															360		360				0	0
32	CylWobb	1	46	-1	114097	93086		276															276			276			0	0
32	CylWobb	-1	30	1	118167	4070		180															180		180				0	0
32	CylWobb	1	30	-1	139230	21063		180															180			180			0	0
32	CylWobb	-1	20	1	155234	16004		120															120		120				0	0
33	PLWstat	-1	98	-1	1964			98													98					98			0	0
33	PLWstat	1	324	-1	62523	60559		324													324					324			0	0
33	PLWstat	-1	122	-1	93695	31172		122													122					122			0	0
33	PLWstat	1	338	-1	140027	46332		338													338					338			0	0
33	PLWwalk	-1	86	1	1730			86												86					86				0	0
33	CylWobb	-1	57	1	2199			342															342		342				0	0
33	CylSpinn	-1	124	-1	2480			124														124				124			124	124	1
34	PLWwalk	1	139	1	2761			139												139					139				0	0
34	PLWwalk	-1	357	1	7023	4262		357												357					357				0	0
34	PLWwalk	1	184	1	10675	3652		184												184					184				0	0
34	PLWwalk	-1	79	1	15636	4961		79												79					79				0	0
34	PLWwalk	1	194	1	24902	9266		194												194					194				0	0
34	PLWwalk	-1	45	1	29023	4121		45												45					45				0	0
34	PLWwalk	1	177	1	31597	2574		177												177					177				0	0
34	PLWwalk	-1	9	1	35343	3746		9												9					9				0	0
34	PLWwalk	1	165	1	38386	3043		165												165					165				0	0
34	PLWwalk	-1	355	1	42085	3699		355												355					355				0	0
34	PLWwalk	1	160	1	45316	3231		160												160					160				0	0
34	PLWwalk	-1	2	1	49250	3934		2												2					2				0	0
34	PLWwalk	1	172	1	59593	10343		172												172					172				0	0
34	PLWwalk	-1	340	1	62871	3278		340												340					340				0	0
34	PLWwalk	1	165	1	66476	3605		165												165					165				0	0
34	PLWwalk	-1	321	1	69515	3039		321												321					321				0	0
34	PLWwalk	1	148	1	73167	3652		148												148					148				0	0
34	PLWwalk	-1	307	1	76257	3090		307												307					307				0	0
34	PLWwalk	1	151	1	80234	3977		151												151					151				0	0
34	PLWwalk	-1	333	1	83792	3558		333												333					333				0	0
34	PLWwalk	1	158	1	87402	3610		158												158					158				0	0
34	PLWwalk	-1	345	1	91054	3652		345												345					345				0	0
34	PLWwalk	1	148	1	94238	3184		148												148					148				0	0
34	PLWwalk	-1	333	1	97839	3601		333												333					333				0	0
34	PLWwalk	1	153	1	101351	3512		153												153					153				0	0
34	PLWwalk	-1	348	1	105144	3793		348												348					348				0	0
34	PLWwalk	1	156	1	108421	3277		156												156					156				0	0
34	PLWwalk	-1	328	1	111789	3368		328												328					328				0	0
34	PLWwalk	1	134	1	115019	3230		134												134					134				0	0
34	PLWwalk	-1	324	1	118718	3699		324												324					324				0	0
34	PLWwalk	1	148	1	122324	3606		148												148					148				0	0
34	PLWwalk	-1	326	1	125785	3461		326												326					326				0	0
34	PLWwalk	1	146	1	129296	3511		146												146					146				0	0
34	PLWwalk	-1	321	1	132714	3418		321												321					321				0	0
34	PLWwalk	1	134	1	136085	3371		134												134					134				0	0
34	PLWwalk	-1	319	1	139687	3602		319												319					319				0	0
34	PLWwalk	1	139	1	143199	3512		139												139					139				0	0
34	PLWwalk	-1	336	1	147039	3840		336												336					336				0	0
34	PLWwalk	1	141	1	150265	3226		141												141					141				0	0
34	PLWwalk	-1	319	1	153730	3465		319												319					319				0	0
34	PLWwalk	1	141	1	157289	3559		141												141					141				0	0
34	PLWwalk	-1	324	1	160847	3558		324												324					324				0	0
34	PLWwalk	1	146	1	164402	3555		146												146					146				0	0
34	PLWwalk	-1	304	1	167492	3090		304												304					304				0	0
34	PLWstat	1	96	1	1917			96													96				96				0	0
34	PLWstat	-1	309	1	62257	60340		309													309				309				0	0
34	PLWstat	1	223	1	151851	89594		223													223				223				0	0
34	PLWstat	-1	345	1	161257	9406		345													345				345				0	0
34	CylSpinn	-1	288	1	5664			288														288			288				0	0			1
34	CylSpinn	1	153	1	31128	25464		153														153			153				153	153	1
34	CylSpinn	-1	230	-1	81777	50649		230														230				230			0	230		230
34	CylSpinn	1	158	1	94414	12637		158														158			158				158	158	1
34	CylSpinn	-1	285	1	110937	16523		285														285			285				0	0			1
34	CylSpinn	1	103	1	149507	38570		103														103			103				103	103	1
34	CylWobb	1	33	-1	1312			198															198			198			0	0
34	CylWobb	-1	7	1	2667	1355		42															42		42				0	0
34	CylWobb	1	22	-1	155363	152696		132															132			132			0	0
34	CylWobb	-1	15	1	159761	4398		90															90		90				0	0
34	CylWobb	1	7	-1	161820	2059		42															42			42			0	0
35	PLWstat	-1	278	1	5476			278													278				278				0	0
35	PLWstat	0	151	0	10015	4539		151													151								0	0
35	PLWstat	-1	26	1	14601	4586		26													26				26				0	0
35	CylWobb	1	13	-1	9921			78															78			78			0	0
35	CylWobb	-1	35	1	43480	33559		210															210		210				0	0
35	CylWobb	1	40	-1	48347	4867		240															240			240			0	0
35	CylSpinn	-1	237	-1	4679			237														237				237			0	237		237
35	PLWwalk	-1	180	-1	10574			180												180						180			0	0
35	PLWwalk	1	273	-1	12398	1824		273												273						273			0	0
35	PLWwalk	-1	76	1	15582	3184		76												76					76				0	0
35	PLWwalk	1	297	-1	26906	11324		297												297						297			0	0
35	PLWwalk	-1	108	-1	93425	66519		108												108						108			0	0
35	PLWwalk	1	314	-1	118511	25086		314												314						314			0	0
36	PLWstat	-1	180	-1	3558			180													180					180			0	0
36	PLWstat	1	139	1	16800	13242		139													139				139				0	0
36	PLWstat	-1	184	-1	45769	28969		184													184					184			0	0
36	PLWstat	1	292	-1	61917	16148		292													292					292			0	0
36	PLWstat	-1	12	1	84519	22602		12													12				12				0	0
36	PLWstat	1	60	-1	92476	7957		60													60					60			0	0
36	PLWstat	-1	189	-1	102023	9547		189													189					189			0	0
36	PLWstat	1	331	-1	125847	23824		331													331					331			0	0
36	PLWstat	-1	14	1	154769	28922		14													14				14				0	0
36	CylSpinn	-1	96	-1	1917			96														96				96			96	96	1
36	CylSpinn	1	350	-1	27937	26020		350														350				350			0	0			1
36	CylSpinn	-1	319	1	34351	6414		319														319			319				0	0			1
36	CylSpinn	1	105	1	37203	2852		105														105			105				105	105	1
36	CylSpinn	-1	211	-1	39265	2062		211														211				211			0	211		211
36	CylSpinn	1	79	-1	50730	11465		79														79				79		1	79	79
36	CylSpinn	-1	295	1	76003	25273		295														295			295				0	0			1
36	CylSpinn	1	55	-1	113441	37438		55														55				55		1	55	55
36	CylWobb	1	1	-1	2433			6															6			6			0	0
36	CylWobb	-1	30	1	33929	31496		180															180		180				0	0
36	CylWobb	1	10	-1	115082	81153		60															60			60			0	0
36	PLWwalk	-1	225	-1	4445			225												225						225			0	0
36	PLWwalk	1	172	1	38519	34074		172												172					172				0	0
36	PLWwalk	-1	249	-1	54054	15535		249												249						249			0	0
36	PLWwalk	1	177	1	108812	54758		177												177					177				0	0
36	PLWwalk	-1	208	-1	116441	7629		208												208						208			0	0
36	PLWwalk	1	187	1	130058	13617		187												187					187				0	0
